# Supplementary material for: Aspect extraction on user textual reviews using multi-channel convolutional neural network
Source: PeerJ Comput Sci. 2019 May 6;5:e191. doi: 10.7717/peerj-cs.191 (PMC7924670; doi:10.7717/peerj-cs.191)
Supplement: Supplemental Information 5 [file peerj-cs-05-191-s005.json]

[["Yum", "!"], ["Serves", "really", "good", "sushi", "."], ["Not", "the", "biggest", "portions", "but", "adequate", "."], ["Green", "Tea", "creme", "brulee", "is", "a", "must", "!"], ["Do", "n't", "leave", "the", "restaurant", "without", "it", "."], ["No", "Comparison"], ["\u2013", "I", "ca", "n't", "say", "enough", "about", "this", "place", "."], ["It", "has", "great", "sushi", "and", "even", "better", "service", "."], ["The", "entire", "staff", "was", "extremely", "accomodating", "and", "tended", "to", "my", "every", "need", "."], ["I", "'ve", "been", "to", "this", "restaurant", "over", "a", "dozen", "times", "with", "no", "complaints", "to", "date", "."], ["Snotty", "Attitude"], ["\u2013", "We", "were", "treated", "very", "rudely", "here", "one", "time", "for", "breakfast", "."], ["The", "owner", "is", "belligerent", "to", "guests", "that", "have", "a", "complaint", "."], ["Good", "food", "!"], ["\u2013", "We", "love", "breakfast", "food", "."], ["This", "is", "a", "great", "place", "to", "get", "a", "delicious", "meal", "."], ["We", "never", "had", "to", "wait", "more", "than", "5", "minutes", "."], ["The", "staff", "is", "pretty", "friendly", "."], ["The", "onion", "rings", "are", "great", "!"], ["They", "are", "not", "greasy", "or", "anything", "."], ["Overrated"], ["\u2013", "I", "was", "highly", "disappointed", "in", "the", "food", "at", "Pagoda", "."], ["The", "lemon", "chicken", "tasted", "like", "sticky", "sweet", "donuts", "and", "the", "honey", "walnut", "prawns", ",", "the", "few", "they", "actually", "give", "you", "...", "..were", "not", "good", "."], ["The", "prices", "are", "outrageous", ",", "especially", "since", "the", "food", "was", "actually", "less", "satisfying", "than", "most", "neighborhood", "Chinese", "establishments", "."], ["Nice", "ambience", ",", "but", "highly", "overrated", "place", "."], ["I", "will", "not", "go", "back", "."], ["Worst", "Service", "I", "Ever", "Had"], ["\u2013", "A", "group", "of", "5", "of", "us", "went", "there", "for", "Sunday", "brunch", "and", "sat", "outside", "."], ["Everyone", "that", "sat", "in", "the", "back", "outside", "agreed", "that", "it", "was", "the", "worst", "service", "we", "had", "ever", "received", "."], ["Our", "waiter", "was", "non", "-", "existent", "and", "after", "our", "food", "finally", "arrived", "over", "an", "hour", "after", "we", "ordered", ",", "we", "were", "not", "given", "any", "water", "or", "utensils", "."], ["I", "complained", "to", "the", "manager", ",", "but", "he", "was", "not", "even", "apologetic", "."], ["I", "will", "never", "return", "again", "."], ["Fabulous", "Italian", "Food", "!"], ["\u2013", "I", "highly", "recommend", "Mioposto", "."], ["I", "am", "so", "happy", "to", "have", "a", "wonderful", "Italian", "restaurant", "in", "my", "neighborhood", "."], ["The", "wine", "list", "is", "wonderful", "and", "the", "food", "reminds", "me", "of", "my", "recent", "trip", "to", "Italy", "."], ["I", "love", "this", "restaurant"], ["\u2013", "I", "will", "never", "forget", "the", "amazing", "meal", ",", "service", ",", "and", "ambiance", "I", "experience", "at", "this", "restaurant", "."], ["It", "was", "absolutely", "amazing", "."], ["The", "wine", "list", "is", "incredible", "and", "extensive", "and", "diverse", ",", "the", "food", "is", "all", "incredible", "and", "the", "staff", "was", "all", "very", "nice", ",", "good", "at", "their", "jobs", "and", "cultured", "."], ["I", "have", "not", "a", "bad", "thing", "to", "say", "about", "this", "place", "."], ["AMAZING", "."], ["I", "can", "not", "wait", "to", "go", "back", "again", "this", "coming", "weekend", "!"], ["Mmm", "...", "good", "!"], ["\u2013", "Went", "there", "last", "night", "with", "a", "friend", "."], ["She", "had", "heard", "from", "a", "co-", "worker", "about", "this", "place", "."], ["The", "food", "was", "great", "!"], ["It", "'s", "*", "very", "*", "reasonably", "priced", ",", "esp", "for", "the", "quality", "of", "the", "food", "."], ["I", "had", "the", "Kafta", "plate", "and", "it", "was", "perfect", "."], ["We", "'re", "going", "back", ".", ":", "D"], ["Finally", "a", "meal", "that", "you", "will", "remember", "for", "a", "long", "time", "!"], ["\u2013", "In", "a", "age", "of", "incremental", "cost", "cutting", "in", "restaurants", ",", "its", "nice", "to", "see", "a", "place", "that", "bucks", "that", "trend", ",", "and", "just", "plain", "delivers", "high", "quality", "food", "and", "good", "service", ",", "period", "."], ["This", "is", "the", "place", "to", "relax", "and", "enjoy", "the", "finest", "quality", "food", "the", "industry", "can", "offer", "."], ["Caution", "-", "its", "real", "food", "for", "people", "who", "love", "the", "best", "."], ["Some", "of", "the", "food", "is", "clearly", "oriented", "toward", "foodies", "(", "like", "me", ")", "so", "if", "your", "not", "a", "foodie", "(", "nothing", "wrong", "with", "that", ")", "-", "head", "over", "to", "McDonalds", "or", "some", "Ruby", "Tuesday", "and", "have", "at", "it", "!"], ["If", "your", "looking", "for", "real", "quality", "(", "not", "the", "BS", "that", "is", "seen", "on", "yelp", "ratings", "-", "which", "allegedly", "recently", "got", "in", "trouble", "for", "``", "adjusting", "''", "ratings", ")", ",", "you", "need", "to", "get", "in", "here", "!"], ["Very", "Disappointing"], ["\u2013", "I", "took", "my", "parents", "here", "for", "their", "anniversary-", "very", "very", "disappointed", "!", "!", "!"], ["I", "liked", "the", "atmosphere", "very", "much", "but", "the", "food", "was", "not", "worth", "the", "price", "."], ["I", "may", "not", "be", "a", "sushi", "guru", "but", "I", "can", "tell", "you", "that", "the", "food", "here", "is", "just", "okay", "and", "that", "there", "is", "not", "much", "else", "to", "it", "."], ["Rice", "is", "too", "dry", ",", "tuna", "was", "n't", "so", "fresh", "either", "."], ["Nothing", "really", "came", "across", "as", "outstanding", "."], ["Very", "disappointed", "."], ["I", "have", "eaten", "here", "three", "times", "and", "have", "found", "the", "quality", "and", "variety", "of", "the", "fish", "to", "be", "excellent", "."], ["However", ",", "the", "value", "and", "service", "are", "both", "severely", "lacking", "."], ["Portions", "contain", "less", "fish", "than", "one", "would", "expect", ",", "particularly", "since", "prices", "are", "in", "line", "with", "the", "best", "sushi", "places", "in", "NYC", "(", "Masa", "excluded", ",", "of", "course", ")", "."], ["Furthermore", ",", "while", "the", "fish", "is", "unquestionably", "fresh", ",", "rolls", "tend", "to", "be", "inexplicably", "bland", "."], ["The", "service", "ranges", "from", "mediocre", "to", "offensive", "."], ["On", "a", "recent", "trip", ",", "our", "waiter", "was", "extremely", "dismissive", ",", "while", "no", "less", "than", "three", "staff", "members", "waited", "hand", "-", "and", "-", "foot", "on", "a", "pair", "of", "Japanese", "girls", "seated", "nearby", "."], ["We", "were", "then", "charged", "for", "their", "most", "expensive", "sake", "(", "$", "20+", "per", "serving", ")", "when", "we", "in", "fact", "drank", "a", "sake", "of", "less", "than", "half", "that", "price", "."], ["But", "Im", "sure", "this", "was", "just", "an", "honest", "mistake", "..."], ["Freshest", "sushi", "\u2013", "I", "love", "this", "restaurant", "."], ["They", "pay", "such", "detail", "to", "everything", "from", "miso", "soup", "to", "complex", "rolls", "."], ["The", "sashimi", "was", "the", "freshest", "and", "most", "tender", "I", "have", "ever", "tasted", "."], ["Their", "apps", "are", "all", "delicious", "."], ["The", "only", "drawback", "is", "that", "this", "place", "is", "really", "expensive", "and", "the", "portions", "are", "on", "the", "small", "side", "."], ["But", "the", "space", "is", "small", "and", "lovely", ",", "and", "the", "service", "is", "helpful", "."], ["You", "are", "bound", "to", "have", "a", "very", "charming", "time", "."], ["Not", "recommanded", "!", "!", "!"], ["\u2013", "The", "food", "was", "not", "great", "&", "the", "waiters", "were", "rude", "."], ["It", "is", "not", "worth", "going", "at", "all", "and", "spend", "your", "money", "there", "!", "!", "!"], ["great", "service"], ["\u2013", "Pretty", "cheap", "for", "sit", "down", "Mexican", "AND", "downtown", "."], ["my", "service", "was", "stellar", "!"], ["the", "bus", "boy", "even", "spotted", "that", "my", "table", "was", "shaking", "a", "stabilized", "it", "for", "me", "."], ["food", "was", "fine", ",", "with", "a", "some", "little", "-", "tastier", "-", "than", "-", "normal", "salsa", "."], ["If", "you", "'re", "in", "the", "area", "you", "should", "n't", "be", "disappointed", "."], ["Ok", "...", ".", "\u2013", "Maybe", "I", "went", "in", "on", "someone", "'s", "bad", "day", "...", "."], ["the", "food", "was", "great", ",", "the", "margaritas", "too", "but", "the", "waitress", "was", "too", "busy", "being", "nice", "to", "her", "other", "larger", "party", "than", "to", "take", "better", "care", "of", "my", "friend", "and", "me", "."], ["Took", "forever", "to", "get", "our", "order", "taken", ",", "water", "refills", "were", "too", "much", "to", "ask", "for", "and", "the", "only", "time", "she", "was", "fast", "was", "when", "we", "asked", "for", "our", "bill", "when", "we", "could", "get", "her", "attention", "."], ["I", "do", "n't", "know", "if", "I", "'ll", "be", "back", "...", "."], ["Mama", "Mia", "\u2013", "I", "live", "in", "the", "neighborhood", "and", "feel", "lucky", "to", "live", "by", "such", "a", "great", "pizza", "place", "."], ["the", "only", "problem", "is", "you", "really", "have", "to", "warm", "up", "the", "pizza", "before", "it", "'s", "edible", ",", "even", "when", "you", "order", "ahead", "."], ["BUt", "once", "done", ",", "it", "'s", "not", "too", "much", "dough", ",", "not", "too", "much", "cheese", ",", "not", "too", "much", "sauce", "."], ["Best", "Sushi", "in", "town", "."], ["Have", "gone", "to", "all", "the", "top", "places", "."], ["Everything", "you", "want", "and", "more", ",", "very", "fresh", "."], ["Its", "worth", "the", "wait", ",", "especially", "since", "they", "'ll", "give", "you", "a", "call", "when", "the", "table", "is", "ready", "."], ["The", "best", "calamari", "in", "Seattle", "!"], ["\u2013", "...", "and", "the", "best", "summertime", "deck", "experience", "-", "-", "they", "will", "even", "bring", "you", "a", "blanket", "if", "you", "get", "cold", "in", "the", "Seattle", "evening", "weather", "."], ["A", "perfect", "place", "to", "take", "out", "of", "town", "guests", "any", "time", "of", "the", "year", "."], ["Endless", "fun", ",", "awesome", "music", ",", "great", "staff", "!", "!", "!"], ["\u2013", "By", "far", "the", "best", "bar", "in", "the", "east", "village", "..."], ["I", "went", "there", "with", "some", "friends", "one", "night", "to", "play", "bingo", "and", "watch", "the", "sox", "game", "and", "it", "was", "a", "blast", "!"], ["Every", "time", "``", "0", "-", "sixtynine", "''", "is", "called", "the", "bartender", "buys", "everyone", "drinks", "!"], ["Been", "there", "lots", "since", "and", "its", "always", "a", "good", "time", "."], ["Great", "draft", "and", "bottle", "selection", "and", "the", "pizza", "rocks", "."], ["Definitely", "has", "one", "of", "the", "best", "jukebox", "'s", "i", "'ve", "seen", "in", "a", "long", "long", "time", "."], ["I", "FOUND", "A", "NEW", "HOME", "ON", "SECOND", "AVENUE", "!", "!", "!", "!", "!", "!", "!", "!", "!", "!", "!", "!"], ["\u2013", "Where", "can", "I", "begin", "."], ["I", "ca", "n't", "!", "!", "!"], ["Just", "go", "there", "and", "see", "for", "yourself", "."], ["The", "food", "is", "great", ",", "the", "bartenders", "go", "that", "extra", "mile", "."], ["You", "need", "to", "watch", "your", "game", ",", "they", "will", "have", "it", "on", "for", "you", "."], ["The", "owners", "are", "great", "fun", "and", "the", "beer", "selection", "is", "worth", "staying", "for", "."], ["And", "the", "upstairs", "is", "a", "great", "place", "to", "hang", "out", "."], ["Not", "alot", "of", "smoking", "places", "left", "in", "New", "York", ",", "but", "I", "have", "found", "my", "favorite", "smoking", "balconey", "in", "the", "city", "."], ["Kudos", "to", "these", "guys", "."], ["I", "found", "a", "new", "home", "and", "just", "moved", "with", "a", "long", "lease", "."], ["Thank", "you"], ["Go", "Beyond", "the", "California", "Rolls", "..."], ["The", "sushi", "here", "is", "delicious", "!"], ["They", "have", "a", "wide", "variety", "of", "fish", "and", "they", "even", "list", "which", "oceans", "they", "come", "from", ";", "Atlantic", "or", "Pacific", "."], ["I", "'ve", "had", "the", "Jellyfish", ",", "Horse", "Mackerel", ",", "Blue", "Fin", "Tuna", "and", "the", "Sake", "Ikura", "roll", "among", "others", ",", "and", "they", "were", "all", "good", "."], ["My", "only", "negative", "comment", "is", "that", "I", "wish", "the", "pieces", "were", "a", "little", "bigger", "."], ["The", "decor", "is", "rustic", ",", "traditional", "Japanese", "."], ["The", "crowd", "is", "mixed", "yuppies", ",", "young", "and", "old", "."], ["The", "service", "was", "courteous", "and", "attentive", "."], ["Mediocre", "food"], ["\u2013", "We", "ate", "on", "the", "outside", "patio", "area", "for", "dinner", "on", "a", "Saturday", "night", "."], ["The", "outside", "patio", "area", "has", "an", "abbreviated", "menu", "."], ["We", "ordered", "the", "marinated", "grapes", ",", "buffalo", "style", "chicken", "wings", ",", "and", "the", "turkey", "sandwich", "."], ["My", "g", "/", "f", "and", "I", "both", "agreed", "the", "food", "was", "very", "mediocre", "especially", "considering", "the", "price", "."], ["We", "are", "locals", ",", "and", "get", "the", "feeling", "the", "only", "way", "this", "place", "survives", "with", "such", "average", "food", "is", "because", "most", "customers", "are", "probably", "one", "-", "time", "customer", "tourists", "."], ["Service", "was", "decent", "."], ["Drinks", "were", "good", "."], ["Unless", "you", "are", "just", "stopping", "in", "for", "a", "few", "drinks", "I", "would", "n't", "recommend", "going", "here", "."], ["You", "are", "likely", "to", "be", "disappointed", "."], ["Excellent", "food", ",", "nice", "ambience", ",", "fairly", "expensive"], ["\u2013", "I", "loved", "the", "pumpkin", "ravioli", "and", "the", "goat", "cheese", "gnocchi", "(", "5", "big", "ones", "to", "a", "plate", "instead", "of", "20", "or", "so", "little", "gnocchis", ")", "and", "my", "sister", "loved", "her", "filet", "mignon", "on", "top", "of", "spinach", "and", "mashed", "potatoes", "."], ["The", "ambiance", "was", "a", "peaceful", "and", "relaxing", "break", "amongst", "all", "the", "kids", "running", "around", "in", "Downtown", "Disney", "."], ["It", "was", "romantic", "-", "and", "even", "nice", "even", "with", "my", "sister", ",", "reminded", "me", "of", "Italy", ",", "and", "had", "artwork", "and", "music", "that", "kept", "up", "the", "feeling", "of", "being", "in", "a", "Mediterrean", "villa", "."], ["I", "recommend", "it", "for", "a", "night", "when", "you", "want", "to", "splurge", "!", "(", "it", "was", "a", "bit", "expensive", ")"], ["Best", "Indian", "food", "in", "L.A", "."], ["\u2013", "I", "'ve", "been", "to", "over", "a", "dozen", "Indian", "places", "in", "L.A.", ",", "and", "this", "is", "still", "my", "favorite", "."], ["The", "best", "thing", "is", ",", "the", "prices", "are", "also", "quite", "reasonable", "."], ["The", "chicken", "curry", "and", "chicken", "tikka", "masala", "are", "my", "favorite", "meat", "dishes", "."], ["The", "chana", "masala", "(", "garbanzo", "beans", ")", "are", "also", "excellent", "."], ["It", "'s", "located", "in", "a", "strip", "mall", "near", "the", "Beverly", "Center", ",", "not", "the", "greatest", "location", ",", "but", "the", "food", "keeps", "me", "coming", "back", "for", "more", "."], ["hidden", "little", "jem"], ["\u2013", "tucked", "away", "over", "by", "the", "Beverly", "Center", "."], ["Never", "too", "crowded", "and", "always", "great", "service", "."], ["I", "think", "I", "have", "probably", "tried", "each", "item", "on", "their", "menu", "at", "least", "once", "it", "is", "all", "excellent", "."], ["I", "can", "highly", "recommend", "their", "various", "saag", "and", "paneer", "and", "korma", "."], ["You", "routinely", "see", "Indian", "families", "and", "friends", "dining", "there", ",", "which", "is", "always", "a", "good", "sign", "."], ["I", "appreciate", "their", "delivery", "too", "."], ["Nice", "food", "but", "no", "spice", "!"], ["\u2013", "I", "really", "enjoyed", "my", "meal", "here", "."], ["I", "had", "yummy", "lamb", "korma", ",", "saag", "paneer", ",", "samosas", ",", "naan", ",", "etc", "."], ["The", "food", "was", "all", "good", "but", "it", "was", "way", "too", "mild", "."], ["Normally", ",", "places", "ask", "how", "hot", "you", "want", "it", ",", "but", "they", "did", "n't", "."], ["I", "should", "have", "thought", "to", "bring", "it", "up", "but", "never", "expected", "the", "food", "to", "be", "that", "mild", "."], ["I", "will", "give", "them", "another", "chance", "and", "make", "sure", "to", "tell", "them", "to", "kick", "it", "up", "several", "notches", "."], ["The", "naan", "was", "some", "of", "the", "best", "I", "'ve", "had", "and", "I", "really", "enjoyed", "the", "bhartha", ",", "not", "too", "tomatoey", "."], ["Even", "the", "chickpeas", ",", "which", "I", "normally", "find", "too", "dry", ",", "were", "good", "."], ["And", "they", "packaged", "everything", "nicely", "so", "it", "did", "n't", "spill", "."], ["awesome", "find"], ["\u2013", "I", "do", "n't", "understand", "how", "I", "was", "a", "stranger", "to", "this", "place", "for", "so", "long", "...", "the", "fajita", "salad", ",", "the", "colorado", ",", "the", "fajitas", "-", "EVERYTHING", "is", "delicious", "."], ["I", "love", "the", "warm", "&", "cosy", "environment", "."], ["I", "just", "found", "out", "that", "you", "can", "have", "the", "place", "to", "yourself", "on", "nights", "and", "weekends", "for", "a", "private", "party", "-", "ca", "n't", "wait", "to", "celebrate", "my", "next", "birthday", "there", "."], ["best", "restaurant", "in", "the", "world", ",", "great", "decor", ",", "great", "customer", "service", ",", "friendly", "manager"], ["\u2013", "first", "of", "all", "henrymillionare", "you", "dont", "know", "a", "thing", "about", "middle", "eastern", "food", "so", "dont", "talk", "."], ["Cry", "me", "a", "river", ",", "stop", "complaining", "you", "obviously", "you", "have", "no", "taste", "in", "food", "."], ["i", "am", "never", "disappointed", "with", "there", "food", "."], ["the", "atmosphere", "is", "great", "."], ["and", "all", "you", "other", "people", "that", "have", "a", "problem", "get", "some", "help"], ["great", "lunch", "spot"], ["\u2013", "Great", "financial", "district", "mexican", "spot", "."], ["Always", "busy", ",", "but", "they", "are", "good", "at", "seating", "you", "promptly", "and", "have", "quick", "service", "."], ["Everything", "I", "'ve", "had", "here", "is", "good", ",", "taco", "salads", ",", "burritos", ",", "enchiladas", "i", "love", "this", "place", "."], ["Also", "have", "great", "margaritas", "!"], ["You", "can", "order", "to", "go", "if", "you", "have", "to", "get", "back", "to", "the", "office", "too", "!"], ["Lebanese", "Food", "!", "Yum", "!"], ["\u2013", "I", "'ve", "been", "to", "Open", "Sesame", "only", "once", ",", "but", "I", "'m", "still", "reeling", "from", "the", "experience", "!", "!"], ["The", "food", "is", "simply", "unforgettable", "!"], ["I", "had", "the", "beef", "kabobs", "with", "a", "side", "of", "cucumber", "yogurt", "."], ["The", "presentation", "of", "the", "food", "was", "an", "added", "bonus", ",", "it", "looked", "just", "as", "great", "as", "it", "tasted", "!"], ["My", "best", "friend", "had", "the", "chicken", "shawarma", "and", "she", "STILL", "raves", "about", "it", "being", "the", "best", "anywhere", "!"], ["Her", "sister", "had", "the", "baklava", "for", "dessert", "!"], ["What", "a", "tastly", ",", "flaky", "treat", "!"], ["The", "staff", "are", "friendly", "and", "the", "decor", "was", "ethic", "and", "colorful", "."], ["GO", "TO", "OPEN", "SESAME", "!", "!", "!"], ["Holy", "Hummus", "!"], ["\u2013", "The", "food", "is", "here", "is", "incredible", ",", "though", "the", "quality", "is", "inconsistent", "during", "lunch", "."], ["Dinners", "have", "always", "been", "excellent", ",", "in", "terms", "of", "food", "quality", "."], ["The", "open", "sesame", "combo", "plate", "is", "a", "bargain", "for", "the", "heap", "of", "food", "given", "."], ["The", "side", "of", "potatoes", "is", "to", "die", "for", ",", "as", "is", "the", "labne", "(", "yogurt", "dip", ")", "."], ["Also", ",", "they", "serve", "THE", "best", "hummus", "in", "America", ",", "with", "a", "drizzle", "of", "fragrant", "olive", "oil", "(", "which", ",", "I", "believe", "is", "the", "traditional", "way", ")", "!"], ["The", "only", "drawback", "is", "the", "crowded", "seating", "and", "the", "slow", "service", "."], ["There", "have", "been", "several", "occasions", "when", "we", "'ve", "just", "not", "gotten", "some", "side", "dishes", "we", "'ve", "ordered", "."], ["However", ",", "this", "place", "is", "a", "gem", ",", "and", "I", "wo", "n't", "stop", "going", "back", "."], ["great", "beer"], ["\u2013", "My", "first", "time", "to", "dine", "at", "this", "restaurant", "was", "with", "my", "son", "and", "it", "was", "absolutely", "horrible", "!"], ["We", "waited", "over", "30", "minutes", "for", "our", "drinks", "and", "over", "1", "1/", "2", "hours", "for", "our", "food", "."], ["I", "swore", "never", "to", "return", "for", "a", "warm", "beer", "and", "mediocre", "meal", "."], ["HOWEVER", ",", "one", "Sunday", "afternoon", "my", "husband", "and", "I", "did", "go", "(", "although", "with", "my", "loud", "protests", ")", "and", "were", "pleasantly", "surprised", "."], ["The", "band", "was", "very", "good", "and", "the", "service", "was", "attentive", "."], ["Outside", "in", "the", "area", "between", "the", "restaurant", "and", "the", "park", ",", "children", "were", "running", "around", "while", "their", "parents", "sipped", "wine", "."], ["We", "ordered", "a", "selection", "of", "the", "small", "plates", ",", "and", "the", "shoe", "string", "onions", ",", "goat", "cheese", "pizza", ",", "grilled", "asparagus", "and", "fried", "brie", "with", "fruit", "were", "all", "very", "good", "."], ["It", "was", "like", "dining", "at", "a", "completely", "different", "restaurant", "."], ["We", "have", "since", "returned", "and", "also", "had", "a", "great", "experience", ",", "sampling", "more", "small", "plates", "and", "a", "variety", "of", "the", "beer", "(", "cold", "and", "good", ")", "."], ["We", "did", "have", "the", "same", "waiter", "the", "second", "time", ",", "so", "maybe", "the", "service", "is", "spotty", "and", "our", "luck", "is", "good", "."], ["Sunday", "afternoons", "there", "is", "a", "band", "playing", "and", "it", "is", "lots", "of", "fun", "."], ["Seattle", "'s", "BEST", "Winelist"], ["\u2013", "Ray", "'s", "(", "suprisingly", ")", "has", "the", "city", "'s", "BEST", "&", "most", "diverse", "wine", "list", "."], ["The", "sommelier", "is", "fantastic", ",", "down", "-", "to", "-", "earth", ",", "&", "extremely", "knowlegable", "."], ["I", "would", "go", "back", "for", "the", "wine", "experience", "alone", "."], ["Nice", "job", "!"], ["NOT", "THE", "PLACE", "IT", "ONCE", "WAS"], ["\u2013", "It", "is", "sad", "to", "see", "a", "place", "that", "was", "once", "``", "THE", "''", "place", "to", "meet", "and", "eat", "for", "Bfast", "or", "Lunch", ",", "now", "be", "the", "place", "that", "is", "a", "big", "``", "DONT", "BOTHER", ".", "''"], ["The", "food", "is", "not", "what", "it", "once", "was", "(", "potions", "have", "seriously", "seen", "downsizing", ")", "prices", "have", "gone", "up", ",", "and", "the", "service", "is", "the", "worst", "I", "have", "experienced", "anywhere", "(", "including", "mainland", "Europe", ")", "."], ["What", "may", "be", "interesting", "to", "most", "is", "the", "worst", "sevice", "/", "attitude", "comes", "from", "the", "owners", "of", "this", "establishment", "."], ["This", "establishment", "really", "made", "a", "marked", "decline", "after", "(", "and", "this", "is", "recurring", "story", ")", "the", "airing", "of", "FOOD", "TELEVISIONS", "``", "DINERS", ",", "DRIVE", "-", "INS", ",", "AND", "DIVES", "''", "hosted", "by", "Guy", "Fieri", ",", "in", "which", "Schooner", "or", "Later", "was", "subject", "of", "."], ["Perhaps", "now", ",", "Scooner", "or", "Later", "falls", "into", "the", "``", "Dive", "''", "category", "."], ["This", "is", "sad", "for", "what", "once", "was", "one", "of", "the", "best", "places", "you", "could", "ever", "eat", "."], ["I", "hope", "one", "day", "Scooner", "or", "Later", "returns", "to", "what", "it", "once", "was", "."], ["Untill", "this", "happens", ",", "my", "advice", "is", "to", "STAY", "AWAY", "."], ["Open", "&", "Cool", "Place", "with", "the", "Best", "Pizza", "and", "Coffee"], ["\u2013", "Mioposto", "has", "a", "very", "creative", "&", "delicious", "pizza", "menu", "."], ["The", "coffe", "is", "very", "good", ",", "too", "."], ["Great", "open", "and", "friendly", "ambience", "."], ["This", "place", "is", "charming", "and", "relaxing", "."], ["The", "servers", "behind", "the", "counter", "are", "always", "friendly", "and", "helpful", "."], ["It", "reminds", "me", "of", "those", "great", "little", "restaurants", "in", "San", "Francisco", "."], ["It", "'s", "a", "great", "place", "to", "enjoy", "food", "and", "meet", "friends", "."], ["Old", "Reliable"], ["\u2013", "After", "12", "years", "in", "Seattle", "Ray", "'s", "rates", "as", "the", "place", "we", "always", "go", "back", "to", "."], ["Great", "food", ",", "spectacular", "location", ",", "and", "friendly", "service", "keep", "us", "coming", "back", "year", "after", "year", "."], ["Enjoyed", "the", "food"], ["\u2013", "First", "of", "all", ",", "I", "am", "not", "from", "Long", "Beach", "."], ["I", "was", "visiting", "SoCal", "a", "couple", "of", "months", "ago", "when", "the", "friend", "I", "was", "visiting", "decided", "to", "take", "me", "to", "this", "restaurant", "."], ["(", "She", "was", "actually", "going", "to", "take", "me", "to", "another", "mediterranean", "restaurant", "right", "across", "the", "street", "but", "they", "were", "not", "open", "yet", "even", "though", "it", "was", "a", "few", "minutes", "past", "their", "opening", "time", ".", ")"], ["I", "liked", "it", "."], ["Food", "was", "good", "and", "cheap", "."], ["I", "had", "the", "kafta", "plate", "and", "I", "enjoyed", "it", "."], ["It", "was", "so", "much", "though", "that", "I", "could", "barely", "finish", "but", "I", "did", ",", "since", "it", "was", "delicious", "."], ["Atmosphere", "was", "nice", "."], ["Service", "was", "kind", "of", "slow", ",", "our", "waitress", "took", "forever", "to", "give", "us", "our", "check", "even", "though", "it", "was", "n't", "that", "busy", "."], ["Still", "I", "would", "recommend", "this", "place", "."], ["BTW", ",", "I", "really", "like", "Long", "Beach", "."], ["It", "was", "one", "of", "the", "few", "places", "in", "SoCal", "where", "you", "would", "actually", "walk", "around", "and", "not", "have", "to", "take", "a", "car", "."], ["WOW", "!", "!", "!", "!", "!", "!", "!", "!"], ["\u2013", "IT", "CANT", "GET", "ANY", "BETTER", "!", "!", "!", "!", "!"], ["WHAT", "ELSE", "CAN", "YOU", "SAY", "NICE", "PEOPLE", "AMAZING", "FOOD", "WOW"], ["Great", "food", "with", "an", "awesome", "atmosphere", "!"], ["\u2013", "Eggs", ",", "pancakes", ",", "potatoes", ",", "fresh", "fruit", "and", "yogurt", "-", "-", "everything", "they", "serve", "is", "delicious", "."], ["The", "best", "place", "for", "a", "leisure", "Sunday", "breakfast", "amidst", "yachts", ",", "then", "take", "a", "stroll", "through", "the", "nearby", "Farmer", "'s", "Market", "."], ["great", "meal", "\u2013", "the", "fish", "on", "the", "omikase", "platter", "was", "absolutely", "decadent", "-", "-", "there", "was", "none", "of", "the", "stringiness", "that", "sometimes", "accompanies", "fair", "sushi", "-", "-", "this", "fish", "was", "perfect", "!", "!", "!", "!"], ["plus", ",", "i", "am", "allergic", "to", "rice", ",", "and", "the", "waitstaff", "was", "unbelievably", "accomodating", "-", "-", "did", "n't", "even", "bat", "an", "eye", "!"], ["and", "the", "waiter", "suggested", "a", "perfect", "sake", "!", "!"], ["absolutely", "fabulous", "!", "!", "!"], ["Unbeatable", "sushi", "!"], ["Two", "thumbs", "up", "!"], ["I", "love", "sushi", ",", "and", "I", "have", "eaten", "it", "all", "over", "the", "world", "."], ["This", "is", "right", "up", "there", "with", "places", "in", "Tokyo", "as", "far", "as", "the", "freshness", "is", "concerned", "."], ["Melt", "in", "your", "mouth", "nigiri", "and", "sashmi", ",", "and", "very", "tasty", "rolls", "too", "."], ["Be", "sure", "to", "try", "the", "oyster", "roll", "."], ["splendid"], ["\u2013", "How", "to", "describe", "the", "best", "sushi", "in", "NYC", ":", "hmmmm", ",", "delicious", ",", "amazing", ",", "fantastic", ",", "suculent", ",", "perfect", ",", "nah", ",", "all", "of", "the", "above", "."], ["I", "ca", "n't", "saybenough", "good", "things", "about", "this", "restaurant", ",", "and", "I", "ca", "n't", "wait", "for", "my", "next", "several", "visits", "."], ["The", "best", "Chuwam", "Mushi", "I", "have", "ever", "had", "."], ["Perfect", "on", "a", "cold", "day", "."], ["$", "6", "with", "tip", "."], ["Perfection", "."], ["Good", "Sushi", ",", "High", "Price"], ["One", "of", "the", "best", "Sushi", "place", "in", "town", "."], ["The", "house", "special", "roll", "is", "really", "good", "."], ["On", "weekends", ",", "you", "might", "have", "to", "wait", "for", "couple", "hours", "."], ["However", ",", "they", "do", "take", "your", "cellphone", "numbers", "so", "that", "you", "can", "go", "hang", "out", "somewhere", "else", "till", "they", "call", "you", "up", "on", "your", "cellphone", "."], ["A", "cozy", "spot", "for", "2"], ["\u2013", "I", "ca", "n't", "believe", "Murphy", "'s", "has", "been", "around", "for", "over", "25", "years", ",", "amazing", "."], ["That", "'s", "a", "huge", "compliment", ",", "especially", "in", "the", "fickled", "restaurant", "business", ",", "...", "enough", "already", "!"], ["Brunch", "at", "Murphy", "'s", "is", "to", "die", "for", ",", "my", "specialty", "...", "egg", "white", "omelet", ",", "the", "food", "is", "always", "freshly", "prepared", "."], ["It", "'s", "the", "perfect", "spot", "for", "a", "romantic", "date", "for", "2", "or", "a", "secret", "rendezvous", "!"], ["Save", "room", "for", "scrumptious", "desserts", "."], ["The", "restaurant", "offers", "an", "extensive", "wine", "list", "and", "an", "ambiance", "you", "wo", "n't", "forget", "!"], ["I", "guarantee", "you", "wo", "n't", "be", "disappointed", ",", "there", "'s", "also", "valet", "parking", "."], ["Addicting", "!"], ["\u2013", "Best", "Mexican", "place", "for", "lunch", "in", "the", "financial", "district", "."], ["Love", "the", "enchiladas", "and", "chicken", "soup", "-", "and", "be", "sure", "to", "check", "out", "their", "specials", "."], ["The", "cooks", "have", "been", "at", "the", "restaurant", "for", "years", "and", "cook", "family", "recipes", "."], ["Can", "get", "busy", "on", "Fridays", "for", "a", "table", "but", "once", "seated", ",", "the", "service", "is", "so", "efficient", "you", "can", "be", "in", "and", "out", "of", "there", "quickly", "."], ["I", "went", "there", "with", "a", "friend", "from", "out", "of", "town", "...", "and", "we", "were", "both", "very", "impressed", "!"], ["Went", "on", "a", "Monday", "night", ",", "so", "there", "was", "no", "wait", "for", "a", "table", "."], ["The", "sushi", "was", "excellent", "and", "the", "wait", "staff", "was", "quick", "."], ["The", "price", "was", "right", "too", "."], ["The", "atmosphere", "was", "just", "okay", "."], ["Space", "was", "limited", ",", "but", "the", "food", "made", "up", "for", "it", "."], ["I", "'d", "go", "back", "there", "in", "a", "heartbeat", "."], ["Should", "have", "gone", "to", "Trader", "Joe", "'s", "and", "had", "frozen", "pizza", ":", "("], ["\u2013", "My", "family", "went", "on", "a", "midweek", "evening", "to", "have", "dinner", "."], ["The", "restaurant", "was", "80", "%", "full", "and", "there", "was", "a", "sign", "posted", "``", "wait", "to", "be", "seated", ".", "''"], ["Well", "I", "guess", "it", "'s", "hard", "to", "be", "seated", "when", "one", "is", "invisible", "to", "the", "staff", "."], ["We", "stood", "there", "for", "10", "minutes", "while", "employees", "walked", "back", "and", "forth", "ignoring", "us", "."], ["Finally", ",", "my", "wife", "stood", "face", "to", "face", "in", "front", "of", "one", "of", "the", "staff", "and", "she", "asked", ",", "``", "Are", "you", "waiting", "for", "a", "table", "?", "''"], ["Once", "seated", "it", "took", "about", "30", "minutes", "to", "finally", "get", "the", "meal", "."], ["The", "prior", "reviews", "said", "Kid", "friendly", "...", "give", "me", "a", "break", "with", "two", "young", "children", "that", "is", "light", "years", "."], ["The", "Caesar", "salad", "I", "ordered", "had", "so", "much", "lemon", "I", "could", "n't", "eat", "it", "."], ["The", "pizza", "was", "slightly", "reminescent", "of", "Baker", "'s", "Beach", "pizza", "which", "occupied", "the", "the", "space", "years", "ago", "(", "a", "distant", "second", ")", "."], ["It", "was", "decent", "but", "nothing", "exceptional", "."], ["This", "establishment", "is", "consistent", "with", "my", "feelings", "of", "the", "rest", "of", "Chow", "Foods", "group", "."], ["We", "used", "to", "frequent", "most", "of", "their", "restaurants", "but", "over", "the", "years", "each", "one", "has", "really", "been", "disapointing", "."], ["I", "'m", "a", "born", "and", "bred", "Southend", "resident", "and", "was", "excited", "to", "hear", "of", "this", "restaurant", "opening", "."], ["Well", ",", "I", "guess", "maybe", "it", "might", "be", "beneficial", "for", "the", "management", "to", "pay", "a", "visit", "to", "Tutta", "Bella", "in", "Columbia", "City", "for", "some", "tips", "."], ["Great", "food", ",", "better", "Margaritas", "!"], ["\u2013", "This", "is", "one", "of", "my", "top", "lunch", "spots", ",", "huge", "portions", ",", "fast", "service", "and", "amazing", "margaritas", "!", "!"], ["it", "gets", "really", "busy", ",", "so", "get", "there", "on", "the", "early", "side", "so", "you", "can", "grab", "a", "seat", ",", "if", "you", "do", "have", "to", "wait", ",", "its", "not", "bad", "because", "the", "service", "is", "quick", "!"], ["Check", "out", "the", "art", "on", "the", "walls", ",", "very", "colorful", "!"], ["i", "love", "this", "place", "!"], ["\u2013", "i", "have", "been", "eating", "at", "this", "place", "for", "over", "8", "years", "now", "and", "i", "have", "never", "had", "one", "bad", "meal", "."], ["i", "highly", "recommend", "this", "place", "to", "all", "that", "want", "to", "try", "indain", "food", "for", "the", "first", "time", "."], ["The", "lunch", "menu", "is", "an", "awesome", "deal", "!"], ["plenty", "of", "food", ",", "trust", "me", "."], ["Fresh", "ingrediants", "and", "super", "tasty", "."], ["The", "place", "is", "the", "next", "best", "thing", "to", "my", "Moms", "cooking", "."], ["Best", "food", ",", "phenominal", "service"], ["For", "the", "finicky", "sushi", "eater", "and", "those", "who", "have", "sampled", "the", "best", "NYC", "has", "to", "offer", ",", "the", "fish", "is", "the", "freshest", "and", "the", "service", "is", "superb", "."], ["Not", "only", "can", "the", "selection", "be", "innovative", ",", "but", "there", "'s", "a", "nice", "balance", "of", "traditional", "sushi", "as", "well", "."], ["The", "nicest", "waiters", "in", "town", "."], ["WAY", "OVER-", "RATED", "!", "!", "!", "!"], ["\u2013", "This", "place", "is", "unbelievably", "over", "-", "rated", "."], ["If", "I", "want", "to", "stand", "in", "line", "on", "Sunday", "for", "an", "hour", "to", "get", "average", "brunch", "food", ",", "then", "I", "would", "put", "Murphy", "'s", "at", "the", "top", "of", "the", "list", "."], ["The", "regular", "menu", "here", "is", "slightly", "above", "average", "that", "is", "not", "worth", "the", "snotty", "attitude", "that", "you", "receive", "."], ["10", "!"], ["Your", "a", "sushi", "fan", ",", "you", "love", "expertly", "cut", "fish", ",", "great", "sake", ",", "a", "killer", "SOHO", "location", ",", "and", "of", "course", ":", "Salmon", ",", "Tuna", ",", "Fluke", ",", "Yellow", "Tail", ",", "Cod", ",", "Mackeral", ",", "Jellyfish", ",", "Sea", "Urchin", ",", "Shrimp", ",", "Lobster", ",", "Sea", "Bream", ",", "Trout", ",", "Milk", "Fish", ",", "Blue", "Fin", "Tuna", ",", "Eel", ",", "Crab", ",", "Sardine", ",", "Monk", "Fish", ",", "Roe", ",", "Scallop", ",", "Oysters", ",", "and", "a", "varity", "of", "Toro", "."], ["There", "is", "only", "one", "place", "on", "the", "east", "coast", "that", "has", "it", "all", ",", "plus", "a", "lot", "more", "."], ["Better", "than", "nobu", ",", "tomoe", ",", "taka", ",", "yama", ",", "sugiyama", ",", "and", "the", "rest", "."], ["Bring", "your", "cell", "phone", "cause", "you", "may", "have", "to", "wait", "to", "get", "into", "the", "best", "sushi", "restaurant", "in", "the", "world", ":", "BLUE", "RIBBON", "SUSHI", "."], ["Believe", "it", "baby", "!"], ["Cut", "to", "the", "chase", "-", "this", "is", "amazing", "!"], ["It", "'s", "unpretentious", "and", "underground", "."], ["It", "'s", "fresh", ",", "welcoming", ",", "delicious", ",", "and", "relaxing", "."], ["Hands", "down", ",", "the", "best", "tuna", "I", "have", "ever", "had", "."], ["Blue", "Ribbon", "lives", "up", "to", "it", "'s", "fantastic", "reputation", "."], ["I", "went", "here", "on", "a", "recommendation", "and", "will", "surely", "return", "time", "and", "time", "again", "."], ["What", "a", "find", "!"], ["Well", "worth", "it"], ["Great", "value", "sushi", "with", "high", "quality", "&", "nice", "setting", "."], ["Good", "for", "late", "night", "dining", "(", "last", "minute", "planning", ")", "without", "reservations", "."], ["Try", "the", "Chef", "'s", "Choice", "for", "sushi", "as", "the", "smoked", "yellowtail", "was", "incredible", "and", "the", "rolls", "were", "also", "tasty", "."], ["Poor", "customer", "service", "/", "poor", "pizza", "."], ["\u2013", "As", "with", "most", "restaurants", "in", "Seattle", ",", "Mioposto", "'s", "service", "was", "bad", "and", "the", "food", "was", "overpriced", "."], ["I", "know", "many", "people", "have", "their", "favorite", "types", "of", "pizza", "and", "pizza", "places", ",", "but", "Mioposto", "'s", "pizza", "lacks", "quality", "and", "good", "taste", "."], ["To", "be", "honest", ",", "I", "'ve", "had", "better", "frozen", "pizza", "."], ["I", "'m", "not", "kidding", "."], ["The", "only", "positive", "thing", "about", "Mioposto", "is", "the", "nice", "location", "."], ["Love", "it", "every", "time"], ["I", "was", "frankly", "shocked", "when", "I", "read", "the", "bad", "reviews", "-", "this", "place", "is", "fantastic", ";", "it", "has", "not", "let", "us", "down", "in", "any", "way", ",", "and", "we", "'ve", "eaten", "here", "more", "than", "10", "times", "."], ["People", "complain", "about", "the", "dim", "lighting", ",", "but", "that", "is", "one", "what", "I", "love", "about", "this", "place", "-", "if", "you", "want", "to", "stare", "at", "your", "food", "in", "bright", "light", ",", "go", "to", "McDonalds", "."], ["The", "food", "is", "fantastic", ",", "and", "the", "waiting", "staff", "has", "been", "perfect", "every", "single", "time", "we", "'ve", "been", "there", "."], ["The", "only", "problem", "would", "be", "the", "wait", ",", "but", "we", "usually", "just", "have", "a", "drink", "in", "the", "front", "while", "waiting", "."], ["Never", "had", "one", "single", "problem", "there", "."], ["Seafood", "Plus"], ["\u2013", "This", "was", "great", "dining", "experience", "."], ["If", "you", "'re", "going", "to", "see", "Danny", "Gans", "or", "just", "staying", "at", "the", "Mirage", ",", "do", "n't", "miss", "this", "one", "."], ["The", "appetizer", "of", "oysters", ",", "lobster", ",", "crab", "(", "small", "size", ")", "made", "a", "perfect", "entre", "for", "my", "wife", "."], ["Seabass", "on", "lobster", "risotto", "was", "the", "best", "."], ["Caesar", "salad", "was", "superb", "."], ["Great", "bottle", "of", "wine", "."], ["Leave", "room", "for", "dessert", "."], ["COMPLETELY", "OVER", "RATED", "!"], ["I", "will", "have", "to", "do", "more", "research", "before", "checking", "out", "new", "places", "based", "on", "Diners", ",", "drive-", "ins", "and", "dives", "reviews", "."], ["I", "noice", "most", "reviews", "mention", "the", "bad", "service", "."], ["The", "food", "was", "ok", ",", "but", "the", "service", "was", "so", "poor", "that", "the", "food", "was", "cold", "buy", "the", "time", "everyone", "in", "my", "party", "was", "served", "."], ["Even", "then", ",", "the", "order", "was", "not", "correct", "and", "we", "were", "still", "waiting", "for", "a", "couple", "items", "."], ["We", "had", "a", "very", "hard", "time", "getting", "the", "waitress", "'", "attention", "and", "finally", "had", "to", "get", "up", "and", "go", "inside", "to", "speak", "to", "a", "manager", "."], ["As", "it", "turns", "out", "the", "owner", "was", "seated", "right", "next", "to", "us", "and", "when", "he", "came", "over", "to", "check", "on", "our", "problems", "was", "very", "dismissive", "and", "offered", "a", "token", "20", "%", "discount", "on", "our", "bill", "."], ["When", "the", "bill", "came", ",", "he", "only", "took", "the", "discount", "off", "the", "food", "and", "not", "the", "drinks", "."], ["It", "was", "clear", "he", "didn", "\u2019", "t", "really", "care", "."], ["With", "so", "many", "great", "breakfast/", "lunch", "places", "in", "So", "Cal", ",", "this", "one", "is", "not", "worth", "the", "wait", "or", "any", "extra", "effort", "to", "visit", "."], ["AVOID", "THE", "PLACE"], ["\u2013", "Save", "yourself", "the", "waste", "of", "time", "&", "DO", "NOT", "visit", "."], ["I", "made", "my", "1st", "trip", "to", "the", "restaurant", "after", "finding", "their", "webpage", "online", "."], ["When", "I", "got", "there", "I", "sat", "up", "stairs", "where", "the", "atmosphere", "was", "cozy", "&", "the", "service", "was", "horrible", "!"], ["I", "waited", "for", "10", "-", "15", "minutes", "for", "service", "ordered", "a", "beer", "&", "was", "never", "served", "again", "."], ["After", "sitting", "there", "with", "my", "empty", "glass", "for", "over", "20", "minutes", "I", "left", "."], ["I", "went", "home", "&", "looked", "them", "up", "online", "again", "where", "I", "discovered", "there", "is", "a", "link", "for", "a", "give", "away", "that", "does", "n't", "work", "so", "emailed", "the", "restaurant", "about", "the", "non", "existent", "service", "&", "deceptive", "link", "."], ["I", "never", "heard", "back", "from", "anyone", "more", "than", "a", "month", "ago", "."], ["After", "telling", "my", "friend", "about", "the", "situation", "he", "said", "lets", "try", "again", "but", "we", "will", "visit", "the", "lower", "bar", "."], ["After", "sitting", "at", "the", "bar", "for", "over", "20", "minutes", "the", "bar", "keep", "had", "made", "only", "2", "drinks", "&", "kept", "telling", "us", "she", "'d", "be", "right", "with", "us", "."], ["We", "left", "without", "ever", "getting", "service", "."], ["As", "of", "writing", "this", "I", "just", "tried", "their", "give", "away", "a", "link", "again", "&", "it", "still", "does", "n't", "work", "."], ["There", "are", "so", "many", "better", "places", "to", "visit", "!"], ["Best", "Crab", "Cakes", "in", "Town"], ["\u2013", "Thats", "a", "big", "statement", "considering", "I", "'ve", "been", "pulling", "crab", "traps", "and", "making", "the", "cakes", "myself", "since", "I", "was", "about", "seven", "-", "but", "something", "about", "these", "little", "devils", "gets", "better", "every", "time", "."], ["If", "you", "can", ",", "come", "to", "this", "place", "by", "boat", "and", "make", "it", "a", "whole", "evening", "."], ["Great", "seasonal", "fish", "and", "seafood", ",", "with", "a", "classy", "waterfront", "setting", "."], ["Always", "a", "winner", "."], ["Great", "Pizza", ",", "Poor", "Service"], ["\u2013", "Love", "their", "pizza", ",", "especially", "the", "mushroom", "pizza", "."], ["Also", "love", "their", "caeser", "salad", "."], ["Prefer", "to", "order", "it", "and", "pick", "it", "up", "though", "because", "I", "do", "n't", "like", "the", "servers", ",", "one", "young", "woman", "in", "particular", "."], ["She", "does", "n't", "make", "you", "feel", "welcome", "and", "treats", "you", "like", "an", "annoyance", "."], ["But", "she", "is", "very", "friendly", "with", "certain", "people", ",", "making", "it", "even", "more", "annoying", "."], ["Management", "should", "really", "take", "notice", "and", "train", "their", "waitstaff", "and", "teach", "them", "some", "proper", "manners", "."], ["Many", "people", "talk", "about", "the", "great", "pizza", "and", "poor", "service", ",", "so", "it", "ca", "n't", "just", "be", "the", "rantings", "of", "a", "few", "dissatisfied", "customers", "."], ["It", "'s", "a", "great", "little", "place", "with", "tons", "of", "potential", "to", "be", "a", "neighborhood", "joint", "if", "the", "service", "were", "n't", "so", "impersonal", "and", "corporate", "-", "like", "."], ["Great", "Breakfast"], ["\u2013", "This", "place", "is", "famous", "for", "their", "breakfast", "."], ["They", "have", "been", "featured", "on", "the", "food", "network", "and", "they", "deserve", "it", "."], ["The", "food", "is", "great", "and", "they", "make", "a", "mean", "bloody", "mary", "."], ["I", "love", "breakfast", "here", "."], ["Their", "crab", "eggs", "benedict", "is", "addicting", "."], ["All", "their", "menu", "items", "are", "a", "hit", ",", "and", "they", "serve", "mimosas", "."], ["Does", "n't", "get", "any", "better", "than", "that", "."], ["best", "chinese", "food", "i", "have", "tasted", "in", "a", "long", "time"], ["\u2013", "we", "got", "a", "groupon", "for", "pagoda", "and", "decided", "to", "try", "it", "on", "a", "thursday", "night", "."], ["there", "was", "a", "guy", "playing", "the", "piano", "and", "singing", "at", "the", "bar", "area", "which", "was", "separate", "from", "the", "dinning", "area", "."], ["You", "can", "easily", "hear", "him", "though", "so", "it", "was", "a", "pleasant", "sound", "and", "not", "overbearing", "."], ["the", "ambiance", "of", "the", "restaurant", "was", "nice", "and", "good", "for", "fine", "dinning", "."], ["not", "too", "fine", "thought", "that", "you", "feel", "uncomfortable", "and", "have", "to", "dress", "up", "."], ["the", "staff", "was", "very", "nice", "and", "courteous", "and", "obviously", "chinese", "."], ["we", "ordered", "the", "honey", "walnut", "prawns", "which", "we", "always", "order", "at", "every", "chinese", "restaurant", "to", "determine", "the", "quality", "of", "food", "."], ["First", "off", ",", "the", "food", "came", "fast", "and", "all", "together", ":", ")", "i", "like", "that", "...", "i", "hate", "the", "pretentiousness", "of", "things", "coming", "in", "one", "after", "the", "other", "."], ["so", "about", "the", "prawns", ",", "they", "were", "fresh", "and", "had", "a", "slight", "crispiness", "about", "the", "batter", "...", "soooo", "good", "...", "the", "walnuts", "were", "cut", "in", "smaller", "pieces", "and", "very", "crunchy", "and", "tasty", "."], ["yummy", "."], ["best", "honey", "walnyt", "prawns", "that", "we", "have", "every", "tasted", "."], ["next", "one", "that", "we", "ordered", "were", "prawns", "and", "scallop", "with", "brocolli", "."], ["the", "brocollis", "were", "so", "fresh", "and", "tasty", "."], ["i", "would", "normally", "not", "finish", "the", "brocolli", "when", "i", "order", "these", "kinds", "of", "food", "but", "for", "the", "first", "time", ",", "every", "piece", "was", "as", "eventful", "as", "the", "first", "one", "...", "the", "scallops", "and", "prawns", "was", "so", "fresh", "and", "nicely", "cooked", "."], ["not", "chewy", "at", "all", "."], ["for", "desert", "we", "had", "the", "mango", "ginger", "creme", "brulee", "...", "oh", "la", "la", "yummy", "!", "!", "!"], ["melt", "in", "your", "mouth", "."], ["we", "are", "for", "sure", "coming", "back", "to", "this", "restaurant", "."], ["every", "month", "if", "possible", "."], ["it", "is", "sad", "there", "is", "not", "many", "people", "who", "frequent", "eating", "at", "places", "like", "these", "that", "look", "pricey", "because", "they", "are", "at", "the", "hotel", "...", "but", "they", "are", "definitely", "one", "you", "dont", "want", "to", "miss", ",", "esp", "if", "your", "in", "downtown", "san", "jose", "."], ["Chintzy", "portions"], ["\u2013", "The", "sushi", "here", "is", "perfectly", "good", ",", "but", "for", "$", "5", "a", "piece", ",", "either", "the", "slices", "of", "fish", "should", "be", "larger", ",", "or", "there", "should", "be", "no", "pretense", "that", "this", "is", "a", "moderately", "priced", "restaurant", "(", "even", "for", "NYC", ")", "."], ["We", "easily", "spent", "more", "than", "$", "40", "per", "person", "(", "not", "including", "alcohol", ")", "and", "were", "still", "hungry", "."], ["I", "'m", "astonished", "that", "this", "restaurant", "is", "categorized", "as", "$", "$", "$", "rather", "than", "$", "$", "$", "$", "."], ["Terrible", "service", ",", "food", "ok", ",", "pricey"], ["\u2013", "This", "past", "weekend", "had", "great", "weather", "for", "San", "Francisco", "standards", "."], ["So", "for", "the", "'after", "beach", "excursion", "'", ",", "we", "thought", "we", "would", "end", "the", "day", "on", "a", "high", "note", "and", "make", "the", "trip", "across", "the", "street", "from", "the", "beach", "to", "Park", "Chalet", "."], ["The", "restaurant", "was", "busy", ",", "however", "there", "were", "a", "few", "tables", "open", "."], ["We", "put", "out", "name", "down", "and", "although", "there", "were", "open", "tables", "we", "were", "told", "that", "it", "'d", "be", "a", "30", "minute", "wait", "."], ["So", "here", "we", "are", ",", "my", "wife", ",", "3", "year", "old", "daughter", "and", "I", "trying", "to", "pass", "the", "time", "by", "hanging", "out", "in", "the", "front", "of", "the", "building", "(", "where", "the", "murals", "and", "artifacts", "are", ")", "."], ["30", "minutes", "went", "by", "and", "sure", "enough", "the", "pager", "buzzer", "went", "off", "."], ["We", "went", "back", "to", "the", "restaurant", "and", "low", "and", "behold", ",", "we", "were", "seated", "at", "one", "of", "the", "tables", "that", "was", "available", "30", "minutes", "ago", "!", "!"], ["Logic", "behind", "that", "?"], ["None", "that", "I", "can", "think", "of", "."], ["We", "put", "in", "our", "order", "and", "although", "we", "ordered", "4", "appetizers", ",", "the", "food", "did", "n't", "arrive", "until", "45", "minutes", "later", "...", "WITH", "OUR", "MAIN", "COURSE", "."], ["Um", "so", "now", "what", "are", "appetizers", "for", "?", "?", "?"], ["Oh", "I", "forgot", "to", "mention", "that", "they", "do", "n't", "have", "bread", "service", "."], ["Its", "a", "good", "thing", "my", "daughter", "had", "some", "snacks", "in", "her", "lunch", "bag", "."], ["My", "wife", "also", "ordered", "a", "teapot", "of", "hot", "water", "(", "she", "had", "a", "sore", "throat", ")", "and", "I", "guess", "that", "since", "it", "was", "only", "water", ",", "it", "was", "n't", "a", "priority", "for", "them", "to", "actually", "bring", "it", "."], ["In", "other", "words", ",", "if", "they", "are", "n't", "making", "$", "$", "off", "of", "you", "then", "you", "do", "n't", "rate", "high", "on", "their", "'", "service", "scale", "'", "."], ["Food", "wise", ",", "its", "ok", "but", "a", "bit", "pricey", "for", "what", "you", "get", "considering", "the", "restaurant", "is", "n't", "a", "fancy", "place", "."], ["The", "upside", "of", "the", "restaurant", "?"], ["If", "I", "needed", "to", "name", "some", "they", "would", "include", "the", "location", "to", "the", "beach", "or", "Golden", "Gate", "park", "."], ["Its", "great", "if", "you", "spent", "the", "day", "there", "and", "did", "n't", "want", "to", "drive", "to", "eat", "."], ["Parking", "is", "reasonably", "good", ",", "they", "have", "their", "own", "lot", "and", "you", "can", "park", "in", "the", "park", "nearby", "."], ["Another", "plus", "is", "the", "open", "feel", "of", "the", "restaurant", "with", "glass", "walls", "on", "all", "sides", "."], ["I", "'d", "hate", "for", "tourists", "to", "go", "to", "Park", "Chalet", "and", "think", "that", "this", "is", "how", "all", "San", "Francisco", "restaurants", "are", "like", "."], ["Always", "good", "."], ["\u2013", "A", "sushi-", "fiend", "friend", "recently", "visited", "and", "our", "group", "of", "three", "just", "had", "to", "come", "for", "dinner", "."], ["6pm", "on", "a", "Sat", "before", "a", "Broadway", "play", "and", "we", "were", "quickly", "seated", "and", "served", "."], ["Amazing", "Spanish", "Mackeral", "special", "appetizer", "and", "perfect", "box", "sushi", "(", "that", "eel", "with", "avodcao", "-", "-", "um", "um", "um", ")", "."], ["As", "usual", "the", "omikase", "did", "n't", "disappoint", "in", "freshness", ",", "although", "it", "scored", "low", "on", "creativity", "and", "selection", "."], ["Their", "specialty", "rolls", "are", "impressive", ",", "though", "I", "ca", "n't", "remember", "what", "we", "had", "."], ["Great", "selection", "of", "sakes", "."], ["Green", "tea", "creme", "brulee", "gets", "better", "each", "time", "I", "have", "it", "."], ["It", "is", "n't", "the", "cheapest", "sushi", "but", "has", "been", "worth", "it", "every", "time", "."], ["Very", "poor", "customer", "service", "."], ["\u2013", "Schooner", "or", "Later", "'s", "charming", "location", "along", "the", "marina", "in", "Long", "Beach", "and", "average", "food", "does", "not", ",", "unfortunately", ",", "compensate", "for", "its", "very", "poor", "customer", "service", "."], ["While", "this", "diner", "had", "reasonably", "good", "food", ",", "the", "restaurant", "staff", "seemed", "completely", "indifferent", "to", "our", "presence", ",", "and", "this", "attitude", "was", "reflected", "in", "the", "lack", "of", "service", "."], ["As", "part", "of", "a", "small", "party", "of", "four", ",", "our", "food", "was", "dropped", "off", "without", "comment", ";"], ["any", "further", "needs", "we", "may", "have", "had", "could", "not", "have", "been", "met", "since", "no", "one", "stopped", "by", "the", "table", "."], ["When", "we", "finally", "were", "able", "to", "flag", "someone", "down", ",", "it", "was", "someone", "entirely", "different", "from", "the", "person", "who", "had", "dropped", "off", "the", "food", ",", "who", "was", "also", "not", "the", "same", "person", "who", "had", "taken", "our", "order", "."], ["After", "one", "member", "of", "our", "party", "had", "been", "bumped", "repeatedly", "by", "a", "waitress", ",", "a", "polite", "request", "that", "he", "not", "be", "bumped", "sent", "the", "waitress", "into", "an", "abusive", "rant", "."], ["A", "brief", "conversation", "with", "the", "manager", "at", "the", "end", "of", "the", "meal", "was", "the", "greatest", "disappointment", "-", "-", "to", "say", "we", "had", "been", "``", "blown", "off", "''", "would", "be", "an", "understatement", "."], ["The", "manager", "continually", "interrupted", "with", "``", "Is", "there", "anything", "else", "I", "can", "do", "for", "you", "?", "``", ",", "a", "strange", "comment", "because", "she", "had", "hardly", "listened", ",", "let", "alone", "responded", "to", "our", "expression", "of", "disappointment", "at", "our", "experience", "."], ["She", "promised", "to", "speak", "to", "the", "waitress", "who", "had", "flown", "off", "in", "a", "rage", ",", "but", "we", "could", "hardly", "take", "her", "promise", "seriously", ",", "seeing", "as", "she", "had", "n't", "bothered", "to", "get", "the", "waitresses", "name", "."], ["In", "short", ",", "Schooner", "or", "Later", "could", "n't", "have", "cared", "less", "about", "our", "being", "at", "their", "establishment", "."], ["Next", "time", "we", "will", "go", "somewhere", "else", ",", "or", "try", "other", "restaurants", "close", "by", "like", "Mimi", "'s", "Cafe", "and", "Claim", "Jumper", "."], ["1", "o'clock", "in", "the", "morning", "."], ["you", "are", "with", "a", "hot", "date", "and", "he", "/", "she", "has", "an", "urge", "for", "sushi", "...", "then", "this", "might", "be", "the", "place", "."], ["the", "fish", "was", "fresh", ",", "though", "it", "was", "cut", "very", "thin", "."], ["great", "service", "."], ["good", "sake", "selection", "."], ["Dungeness", "crabs", "here", "!"], ["\u2013", "Ray", "'s", "is", "THE", "place", "to", "go", "for", "high", "quality", "seafood", "dinners", "."], ["And", "they", "give", "good", "quantity", "for", "the", "price", "."], ["We", "were", "only", "in", "Seattle", "for", "one", "night", "and", "I", "'m", "so", "glad", "we", "picked", "Rays", "for", "dinner", "!"], ["I", "love", "Dungeness", "crabs", "and", "at", "Ray", "'s", "you", "can", "get", "them", "served", "in", "about", "6", "different", "ways", "!"], ["We", "shared", "the", "family", "platter", "and", "I", "especially", "enjoyed", "the", "black", "cod", "in", "sake", "kasu", "."], ["I", "ended", "the", "meal", "with", "the", "unusual", "dessert", "of", "a", "port", "and", "chocolate", "tasting", "...", ".yummy", "!"], ["And", "the", "service", "was", "simply", "spendid", "-", "quite", "a", "delight", "."], ["Great", "Breakfast"], ["\u2013", "Great", "drinks", ",", "corn", "beef", "hash", ",", "coffee", ",", "B", "Fast", "burritos", ",", "Gluten", "Free", "menu", "."], ["The", "service", "is", "fantastic", "at", "this", "fun", "place", "."], ["If", "there", "is", "a", "line", "very", "day", "of", "the", "week", "for", "the", "entire", "time", "a", "place", "is", "open", ",", "you", "know", "it", "is", "great", "."], ["This", "is", "the", "case", "at", "this", "gem", "."], ["Best", "Neighborhood", "Standby", "."], ["You", "Ca", "n't", "Go", "Wrong", "Here", "."], ["\u2013", "Every", "neighborhood", "has", "a", "few", "great", "local", "bars", "that", "are", "the", "best", "secrets", "."], ["In", "Grammercy", "/", "Union", "Square", "/", "East", "Village", "this", "is", "my", "neighbors", "and", "my", "favorite", "spot", "."], ["The", "music", "is", "great", ",", "no", "night", "better", "or", "worse", ",", "the", "bar", "tenders", "are", "generous", "with", "the", "pouring", ",", "and", "the", "lighthearted", "atmosphere", "will", "lifts", "you", "spirits", "."], ["Seriously", ",", "you", "ca", "n't", "go", "wrong", ",", "if", "it", "is", "unpretentious", "local", "fun", "you", "seek", "."], ["Oh", ",", "and", "the", "cheese", "fries", "are", "awesome", "!"], ["Good", "Food", ",", "Great", "Service", ",", "Average", "Prices", "(", "For", "the", "Strip", ")"], ["\u2013", "I", "decided", "to", "eat", "at", "Stack", "because", "of", "their", "price", "fixed", "pre", "-", "show", "dinner", "."], ["When", "I", "walked", "in", ",", "I", "was", "taken", "aback", "by", "their", "incredible", "wood", "decor", "."], ["The", "music", "playing", "was", "very", "hip", ",", "20", "-", "30", "something", "pop", "music", ",", "but", "the", "subwoofer", "to", "the", "sound", "system", "was", "located", "under", "my", "seat", ",", "which", "became", "annoying", "midway", "through", "dinner", "."], ["We", "were", "quickly", "seated", "and", "requested", "the", "special", "dinner", ",", "which", "came", "with", ":", "1", ")", "Shellfish", "and", "Shrimp", "appetizer", "or", "Caesar", "Salad", ",", "2", ")", "9", "oz", "steak", "(", "with", "a", "single", "potato", "chip", ")", ",", "and", "3", ")", "homemade", "donut", "holes", "."], ["I", "got", "the", "shellfish", "and", "shrimp", "appetizer", "and", "it", "was", "alright", "."], ["It", "was", "n't", "the", "freshest", "seafood", "ever", ",", "but", "the", "taste", "and", "presentation", "was", "OK", "."], ["Before", "the", "steak", "came", ",", "the", "server", "told", "us", "that", "the", "steak", "did", "not", "come", "with", "any", "sides", "and", "suggested", "I", "pick", "something", "from", "the", "menu", "."], ["I", "picked", "the", "asparagus", ",", "which", "turned", "out", "to", "be", "incredible", "and", "perfectly", "prepared", "."], ["It", "was", "steamed", "and", "tossed", "with", "garlic", "."], ["The", "9", "oz", "steak", "came", "next", "and", "it", "tasted", "great", ",", "at", "least", "initially", "."], ["The", "steak", "was", "done", "to", "my", "exact", "liking", "(", "medium", "rare", ")", "and", "was", "nice", "and", "juicy", "."], ["It", "?", "s", "served", "with", "either", "a", "peppercorn", "sauce", "or", "red", "wine", "reduction", ",", "though", "both", "were", "indistinguishable", "in", "taste", "."], ["Though", ",", "one", "thing", "I", "realized", "later", "on", "was", "that", "the", "restaurant", "either", "used", "MSG", "or", "a", "meat", "tenderizer", "on", "the", "steak", "."], ["My", "mouth", "felt", "very", "dry", "afterwards", "and", "I", "had", "that", "signature", "?", "MSG", "?", "taste", "lingering", "in", "my", "throat", "after", "I", "left", "the", "restaurant", "."], ["Finally", ",", "the", "homemade", "donut", "holes", "were", "served", "for", "desert", "."], ["They", "came", "in", "their", "own", "nifty", "take", "out", "box", "and", "with", "some", "homemade", "frosting", ";", "very", "light", "and", "not-", "too-", "sweet", "."], ["The", "desert", "was", "the", "perfect", "ending", "to", "an", "almost", "perfect", "dinner", "."], ["The", "dinner", "only", "took", "us", "about", "an", "hour", "and", "the", "prices", "were", "alright", "for", "the", "strip", ",", "almost", "$", "50/", "pp", "after", "tax", "and", "tip", "(", "about", "average", ")", "."], ["But", "the", "servers", "were", "extremely", "attentive", "and", "very", "friendly", "."], ["Overall", ",", "I", "would", "go", "back", "and", "eat", "at", "the", "restaurant", "again", "."], ["Just", "remember", "to", "dress", "a", "little", "urban-", "chic", "so", "you", "don", "?", "t", "look", "too", "far", "out", "of", "place", "."], ["good", "sake", ",", "good", "food", "\u2013", "i", "honestly", "do", "n't", "know", "much", "about", "japanese", "food", "at", "all", "."], ["In", "the", "past", "sake", "usuallly", "just", "tasted", "kind", "of", "like", "salty", "water", "to", "me", "."], ["Server", "made", "several", "sake", "suggestions", "which", "were", "very", "good", "."], ["had", "many", "dishes", "but", "the", "BEST", "was", "the", "lobster", "3", "ways", "."], ["VERY", "GOOD", "!"], ["Overpriced"], ["\u2013", "We", "dined", "at", "the", "Colorado", "location", "today", "."], ["Waited", "35", "minutes", "for", "a", "table", "for", "8", "which", "was", "ok", "for", "such", "a", "big", "crowd", "."], ["The", "waiter", "was", "a", "bit", "unfriendly", "and", "the", "feel", "of", "the", "restaurant", "was", "crowded", "."], ["Also", ",", "there", "was", "only", "one", "bathroom", "stall", "-", "probably", "need", "more", "for", "such", "big", "crowds", "."], ["Most", "importantly", ",", "we", "were", "so", "excited", "about", "the", "food", "after", "seeing", "the", "very", "creative", "menu", "."], ["At", "best", ",", "the", "food", "was", "good", "and", "definately", "overpriced", "."], ["For", "the", "amount", "of", "food", "we", "got", "the", "prices", "should", "have", "been", "lower", "."], ["Not", "sure", "if", "I", "would", "go", "back", "."], ["My", "favortie", "pizza", "joint", "in", "Seattle"], ["\u2013", "This", "is", "my", "``", "must", "bring", "out", "of", "town", "guests", "to", "''", "restaurant", "and", "they", "always", "enjoy", "and", "rave", "about", "it", "."], ["In", "fact", ",", "many", "want", "to", "return", "a", "second", "time", "during", "their", "visit", "."], ["The", "pizza", "is", "delicious", "and", "the", "salads", "are", "fantastic", "."], ["I", "'ve", "always", "found", "the", "wait", "staff", "and", ",", "if", "you", "sit", "at", "the", "bar", ",", "the", "cooks", "very", "friendly", "."], ["They", "are", "n't", "the", "most", "talkative", ",", "but", "everytime", "I", "'ve", "been", "there", "they", "have", "been", "very", "busy", ",", "which", "probably", "accounts", "for", "the", "lack", "of", "conversation", "."], ["I", "also", "really", "enjoy", "the", "simplicity", "of", "the", "decor", "and", "intimate", "feeling", "of", "a", "small", "restaurant", "."], ["It", "'s", "just", "the", "right", "size", "for", "the", "menu", "."], ["Excellent"], ["\u2013", "My", "husband", "and", "I", "love", "eating", "at", "Mioposto", "Caf\u00e9", "."], ["We", "\u2019", "re", "can", "\u2019", "t", "say", "enough", "about", "their", "delicious", "gourmet", "pizza", "\u2019", "s", "!"], ["You", "won", "\u2019", "t", "be", "disappointed", "by", "their", "menu", "."], ["The", "pizza", "\u2019", "s", "are", "thin", "crust", "and", "the", "menu", "offers", "very", "creative", "combinations", "and", "toppings", "."], ["You", "never", "feel", "icky", "and", "stuffed", "after", "you", "eat", "there", "."], ["The", "pizza", "\u2019", "s", "are", "light", "and", "scrumptious", "."], ["Try", "the", "Pizza", "Ensalata", "!"], ["It", "\u2019", "s", "a", "salad", "on", "top", "of", "pizza", "crust", "."], ["Absolutely", "delicious", "."], ["The", "pizza", "\u2019", "s", "are", "not", "huge", "and", "the", "crust", "is", "thin\u2026keep", "that", "in", "mind", "when", "you", "\u2019", "re", "ordering", "."], ["Worth", "the", "wait"], ["\u2013", "Had", "to", "wait", "thirty", "minutes", "to", "get", "in", "the", "door", "on", "a", "tuesday", "morning", ",", "but", "it", "was", "so", "worth", "it", "."], ["The", "food", "is", "sinful", "."], ["The", "staff", "was", "really", "friendly", "."], ["The", "atmosphere", "was", "great", "."], ["The", "specialty", "here", "is", "decadent", "pancakes", ",", "but", "I", "'ve", "been", "back", "now", "four", "times", ",", "and", "I", "'ve", "been", "wowed", "every", "time", "."], ["Nothing", "on", "the", "menu", "is", "less", "than", "amazing", "."], ["Go", "with", "some", "friends", ",", "wait", "the", "half", "hour", "or", "so", "with", "a", "cup", "of", "joe", ",", "and", "enjoy", "more", "than", "your", "average", "breakfast", "."], ["Good", "eats", "."], ["Whose", "writing", "all", "the", "great", "reviews", "?"], ["Why", "is", "it", "that", "(", "almost", ")", "every", "good", "review", "is", "by", "``", "anonymous", "?", "''"], ["I", "do", "n't", "know", "why", "anyone", "would", "want", "to", "write", "a", "great", "review", "about", "this", "place", "."], ["I", "have", "been", "to", "this", "place", ",", "folks", "and", "it", "is", "BAD", "."], ["Maybe", "it", "is", "good", "for", "that", "one", "night", "once", "in", "a", "blue", "moon", "when", "the", "chefs", "decide", "to", "use", "fish", "that", "'s", "half", "-", "way", "decent", "."], ["I", "have", "been", "here", ",", "spent", "tons", "of", "money", "on", "a", "chef", "special", "dinner", "and", "it", "was", "a", "major", "dissappointment", "."], ["Fancy", "pieces", "of", "exotic", "fish", "on", "a", "$", "100", "dollar", "plate", "and", "NOT", "ONE", "was", "eatable", "."], ["DONOT", "GO", "!"], ["Delicious"], ["\u2013", "The", "atmosphere", "is", "great", "for", "any", "special", "occasion", "you", "might", "want", "to", "celebrate", "."], ["The", "best", "dish", "are", "the", "honwy", "walnut", "prawns", "-", "just", "outstanding", "."], ["The", "service", "is", "really", "attentive", "and", "charming", "."], ["4", "Locations"], ["\u2013", "they", "have", "4", "locations", "."], ["the", "2", "listed", "and", "then", "one", "in", "Southglenn", "mall", "parking", "lot", "which", "is", "reviewed", "here", "and", "one", "in", "Ft", "Collins", "."], ["We", "waited", "for", "an", "hour", "to", "be", "seated", "."], ["The", "service", "was", "excellent", ",", "the", "coffee", "was", "good", "even", "by", "starbucks", "standards", "and", "the", "food", "was", "outstanding", "."], ["It", "was", "worth", "the", "wait", "."], ["Plan", "on", "waiting", "30-", "70", "minutes", "."], ["Will", "definitely", "be", "back", "."], ["Southglenn", "is", "largest", "location", "."], ["Delicious", "...", "!"], ["\u2013", "I", "recently", "had", "the", "pleasure", "of", "dining", "as", "this", "delightful", "restaurant", "on", "2nd", "street", "and", "wow", "what", "a", "great", "evening", "we", "had", "."], ["The", "food", "is", "fantastic", ",", "authentic", ",", "delicious", "and", "very", ",", "very", "affordable", "."], ["The", "decor", "was", "beautiful", "and", "unique", "."], ["There", "was", "a", "really", "nice", "vibe", "about", "the", "place", "...", "good", "music", ",", "atmosphere", "and", "happy", "looking", "people", "."], ["Our", "server", "was", "very", "professional", "and", "friendly", "."], ["To", "the", "owners", "of", "Open", "Sesame", "...", "Bravo", "...", "I", "ca", "n't", "wait", "to", "come", "back", "to", "dine", "at", "your", "restaurant", "!"], ["Delectable"], ["It", "'s", "a", "tiny", "place", "so", "if", "you", "get", "there", "before", "8pm", "on", "a", "weekend", "(", "Thurs", "?", "Sun", ")", "you", "will", "find", "it", "easier", "to", "get", "a", "table", "or", "a", "seat", "at", "the", "sushi", "bar", "."], ["Once", "you", "'re", "inside", ",", "the", "real", "experience", "begins", "."], ["Everything", ",", "and", "I", "mean", "everything", "on", "the", "menu", "is", "delectable", "."], ["The", "waiters", "are", "very", "experienced", "and", "helpful", "with", "pairing", "your", "drink", "choice", "to", "your", "food", "tastes", "or", "vice", "versa", "."], ["The", "sushi", "is", "as", "fresh", "as", "it", "comes", "?", "you", "'d", "think", "ocean", "was", "in", "their", "backyard", ",", "no", "joke", "!"], ["If", "you", "'re", "interested", "in", "good", "tasting", "(", "without", "the", "fish", "taste", "or", "smell", ")", ",", "large", "portions", "and", "creative", "sushi", "dishes", "this", "is", "your", "place", "..."], ["big", "thick", "pepperoni"], ["\u2013", "The", "pepperoni", "'s", "cut", "real", "thick", "-", "-", "Yum", "."], ["The", "pizza", "itself", "is", "not", "exactly", "the", "best", "I", "'ve", "had", "EVER", ",", "but", "still", "pretty", "good", "."], ["I", "probably", "would", "n't", "go", "back", "though", "'cuz", "I", "do", "n't", "know", "if", "it", "'s", "worth", "it", "."], ["Maybe", "I", "'ll", "go", "back", "once", "more", "many", "years", "from", "now", "when", "I", "'ve", "forgotten", "I", "went", "there", "already", "."], ["Sit", "in", "the", "Balcony"], ["\u2013", "Not", "bad", "."], ["Food", "was", "good", "and", "appetizing", "."], ["Portions", "was", "just", "enough", "for", "me", ",", "but", "may", "not", "be", "for", "a", "big", "eater", "."], ["Fair", "menu", "selection", "."], ["The", "appetizer", "was", "interesting", ",", "but", "the", "Creme", "Brulee", "was", "very", "savory", "and", "delicious", "."], ["Indoor", "ambience", "was", "modern", "."], ["If", "it", "'s", "nice", "outside", ",", "request", "for", "a", "table", "in", "the", "balcony", "."], ["It", "'s", "a", "great", "place", "to", "people", "watch", "."], ["Although", "the", "service", "could", "be", "improved", "considering", "the", "money", "you", "put", "in", "."], ["Our", "drinks", "kept", "coming", "but", "our", "server", "came", "by", "a", "couple", "times", "."], ["Should", "check-", "up", "on", "us", "more", "frequently", ",", "do", "n't", "you", "think", "?"], ["Late", "night", "dinning", "with", "exeptional", "food", "."], ["\u2013", "I", "did", "n't", "want", "to", "go", "there", "because", "of", "the", "reviews", "and", "prices", "I", "saw", "on", "the", "internet", "."], ["That", "was", "the", "last", "night", "in", "Vegas", "and", "was", "too", "late", "and", "most", "of", "the", "restaurant", "were", "closing", "-", "so", "we", "walked", "in", "the", "check", "the", "place", "."], ["We", "were", "seated", "right", "away", ",", "the", "table", "was", "private", "and", "nice", "."], ["The", "service", "was", "exceptional", "-", "sometime", "there", "was", "a", "feeling", "that", "we", "were", "served", "by", "the", "army", "of", "friendly", "waiters", "."], ["The", "food", "was", "very", "good", ",", "filet", "mignon", "was", "probably", "the", "best", "I", "'ve", "ever", "try", "."], ["The", "portions", "are", "big", "though", ",", "so", "do", "not", "order", "too", "much", "."], ["Groovy", "music", "made", "the", "dinner", "casual", "."], ["The", "most", "pleasant", "surprise", "was", "the", "check", "that", "did", "not", "exceed", "my", "expectations", "as", "it", "always", "happens", "in", "most", "of", "the", "places", "."], ["I", "have", "a", "but", "here", "-", "there", "was", "a", "bathroom", "attendant", "in", "the", "restroom", "which", "was", "odd", "."], ["The", "bathroom", "itself", "is", "very", "small", "with", "two", "toilets", "and", "only", "one", "sink", ",", "the", "girl", "was", "staying", "totally", "on", "the", "way", "hanging", "out", "paper", "towels", "from", "the", "dispenser", "."], ["There", "were", "3", "bottles", "of", "perfume", "on", "the", "sink", "and", "the", "line", "of", "girls", "trying", "to", "use", "the", "sink", "."], ["I", "felt", "ackward", "and", "next", "time", "went", "to", "the", "casino", "bathroom", "."], ["This", "place", "rocks", "!", "!"], ["\u2013", "Mercedes", "restaurant", "is", "so", "tasty", ",", "the", "service", "is", "undeniably", "awesome", "!"], ["The", "chips", "and", "salsa", "are", "so", "yummy", ",", "and", "the", "prices", "are", "fabulous", "."], ["The", "atmosphere", "is", "aspiring", ",", "and", "the", "decor", "is", "festive", "and", "amazing.."], ["The", "catering", "is", "out", "of", "this", "world", ",", "and", "Raouls", "chicken", "vegetable", "soup", "rocks", "my", "world", "!", "!", "!"], ["Drinks", "are", "suberb", ",", "and", "I", "feel", "like", "I", "am", "in", "a", "Third", "World", "country", "when", "I", "walk", "in", "the", "door", "."], ["Insultingly", "Overpriced"], ["-", "Mediocre", "Service", "/", "Quality"], ["\u2013", "This", "review", "is", "for", "the", "Southglen", "location", "which", "is", "not", "listed", "in", "Citysearch", ":", "I", "wish", "this", "review", "would", "make", "a", "difference", "enough", "for", "it", "to", "be", "addressed", "by", "management", "but", "Snooze", "has", "people", "climbing", "over", "each", "other", "for", "a", "chance", "to", "eat", "at", "this", "overpriced", "restaurant", "with", "mediocre", "food", "and", "service", ",", "so", "this", "review", "as", "well", "as", "the", "other", "negative", "ones", "for", "their", "Larimer", "location", "will", "go", "unaddressed", "."], ["The", "presentation", "of", "Snooze", "is", "excellent", "and", "it", "is", "one", "of", "those", "places", "that", "you", "feel", "more", "sophisticated", "just", "for", "being", "there", ";", "but", "peel", "back", "the", "layers", "and", "you", "have", "an", "overpriced", "IHOP", "with", "a", "high", "brow", "menu", "."], ["To", "start", "off", ",", "approximately", "8", "-", "10", "oz", "of", "orange", "juice", "will", "cost", "you", "$", "3", "."], ["They", "serve", "it", "in", "a", "tall", ",", "skinny", "hour", "-", "glass", "shaped", "glass", "to", "disguise", "the", "fact", "that", "you", "a", "getting", "a", "small", "juice", "at", "the", "price", "of", "a", "half", "gallon", "in", "a", "supermarket", "."], ["I", "should", "have", "just", "asked", "for", "the", "check", "when", "I", "saw", "that", ";", "but", "their", "menu", "was", "so", "unique", "that", "I", "continued", "."], ["The", "pancakes", "were", "certainly", "inventive", "but", "$", "8.50", "for", "3", "-", "6", "''", "pancakes", "(", "one", "of", "them", "was", "more", "like", "5", "''", ")", "in", "the", "pancake", "flight", "(", "sample", "of", "3", "different", "pancakes", ")", "is", "well", "over", "-", "priced", "."], ["The", "pancakes", "should", "be", "larger", "(", "at", "least", "8", "''", ")", "to", "justify", "the", "expense", "even", "with", "the", "unique", "offerings", "."], ["The", "flavors", "were", "good", "but", "I", "have", "had", "far", "better", "pancakes", "at", "a", "German", "pancake", "specialty", "restaurant", "that", "were", "a", "little", "cheaper", "but", "significantly", "larger", "."], ["On", "my", "meal", "I", "had", "to", "send", "back", "my", "eggs", "for", "a", "simple", "request", "of", "breaking", "the", "yokes", "before", "cooking", ",", "and", "would", "have", "had", "to", "send", "them", "back", "again", "if", "I", "had", "n't", "rejected", "the", "meal", "all", "together", "."], ["I", "rejected", "it", "because", "in", "the", "process", "of", "attempting", "to", "fix", "the", "eggs", "they", "broke", "something", "else", "in", "the", "dish", "and", "I", "was", "too", "frustrated", "to", "continue", "."], ["To", "their", "credit", "they", "removed", "the", "dish", "from", "the", "check", ";", "but", "no", "manager", "stopped", "by", "to", "ask", "what", "the", "problem", "was", "."], ["In", "the", "end", "our", "check", "came", "to", "$", "27", "for", "4", "small", "pancakes", ",", "a", "breakfast", "burrito", ",", "an", "orange", "juice", "and", "an", "iced", "tea", "(", "I", "had", "water", ")", "."], ["This", "was", "2", "times", "what", "the", "same", "meal", "would", "have", "cost", "at", "Le", "Peep", "."], ["Snooze", "provided", "an", "inventive", "pancake", "offering", ",", "but", "Le", "Peep", "would", "have", "provided", "better", "service", "and", "quality", "."], ["Much", "more", "than", "just", "a", "great", "view", "!"], ["\u2013", "I", "am", "exceedingly", "pleased", "to", "report", "that", "my", "dinner", "at", "Ray", "'s", "Boathouse", "last", "Friday", "completely", "exceeded", "my", "expectations", "."], ["Ray", "'s", "is", "something", "of", "a", "Seattle", "institution", ",", "but", "given", "its", "gorgeous", "Sound", "views", ",", "I", "had", "suspected", "that", "the", "accolades", "were", "more", "due", "to", "the", "scenery", "than", "to", "the", "food", "and", "service", "."], ["Imagine", "my", "happy", "surprise", "upon", "finding", "that", "the", "views", "are", "only", "the", "third", "-", "best", "thing", "about", "Ray", "'s", "!"], ["To", "start", "things", "off", ",", "our", "lovely", "server", "Brooke", "was", "quickly", "on", "hand", "to", "take", "my", "drink", "order", "."], ["My", "party", "of", "two", "was", "feeling", "particularly", "ambitious", ",", "and", "we", "splurged", "on", "the", "Shilshole", "Sampler", "...", "a", "beautiful", "assortment", "of", "enormous", "white", "gulf", "prawns", ",", "smoked", "albacore", "tuna", ",", "Ray", "'s", "fantastic", "manila", "clams", "seasoned", "with", "dill", ",", "scallops", "in", "a", "tasty", "soy", "dressing", ",", "and", "a", "tiny", "pile", "of", "Dungeness", "crab", "atop", "a", "sublime", "butter", "sauce", "."], ["For", "my", "entr", "&", "eacute", ";", "e", ",", "I", "completely", "enjoyed", "the", "seared", "Alaskan", "sea", "scallops", "complemented", "by", "chard", ",", "artichoke", "hearts", ",", "fennel", ",", "and", "pecorino", "toscano", "."], ["The", "scallops", "are", "apparently", "cooked", "in", "a", "black", "olive", "butter", "which", "really", "makes", "them", "unique", "(", "not", "to", "mention", "tasty", ")", "."], ["My", "friend", "enjoyed", "the", "grilled", "Alaskan", "King", "Salmon", "with", "delectable", "creamed", "Washington", "russet", "potatoes", "and", "crisp", "green", "beans", "."], ["I", "had", "a", "taste", "of", "all", "three", "items", "on", "her", "plate", ",", "and", "they", "were", "superb", "."], ["Our", "server", "continued", "to", "be", "attentive", "throughout", "the", "night", ",", "but", "I", "did", "remain", "puzzled", "by", "one", "issue", ":", "Who", "thinks", "that", "Ray", "'s", "is", "an", "appropriate", "place", "to", "take", "young", "children", "for", "dinner", "?"], ["Two", "rascally", "kids", "were", "seated", "near", "us", "for", "the", "first", "part", "of", "our", "dinner", "...", "they", "were", "replaced", "by", "a", "delightful", "preteen", "who", "pretended", "to", "gag", "every", "time", "seafood", "was", "mentioned", "at", "her", "table", "."], ["Given", "that", "Ray", "'s", "is", "a", "seafood", "restaurant", "...", "well", ",", "you", "get", "the", "idea", "..."], ["All", "considered", ",", "I", "have", "to", "say", "that", "Ray", "'s", "Boathouse", "is", "deserving", "of", "its", "title", "as", "a", "Seattle", "institution", "."], ["While", "I", "could", "have", "done", "without", "the", "youth", "who", "shared", "the", "evening", "with", "us", ",", "our", "wonderful", "server", "and", "food", "made", "the", "experience", "a", "very", "positive", "one", "."], ["Oh", "yeah", "...", "the", "view", "was", "good", ",", "too", "."]]
