# Supplementary material for: Aspect extraction on user textual reviews using multi-channel convolutional neural network
Source: PeerJ Comput Sci. 2019 May 6;5:e191. doi: 10.7717/peerj-cs.191 (PMC7924670; doi:10.7717/peerj-cs.191)
Supplement: Supplemental Information 6 [file peerj-cs-05-191-s006.json]

[["Boot", "time", "is", "super", "fast", ",", "around", "anywhere", "from", "35", "seconds", "to", "1", "minute", "."], ["tech", "support", "would", "not", "fix", "the", "problem", "unless", "I", "bought", "your", "plan", "for", "$", "150", "plus", "."], ["but", "in", "resume", "this", "computer", "rocks", "!"], ["Set", "up", "was", "easy", "."], ["Did", "not", "enjoy", "the", "new", "Windows", "8", "and", "touchscreen", "functions", "."], ["I", "expected", "so", "as", "it", "'s", "an", "Apple", "product", ",", "but", "I", "was", "glad", "to", "see", "my", "expectations", "exceeded", ",", "this", "is", "THE", "laptop", "to", "buy", "right", "now", "."], ["Other", "than", "not", "being", "a", "fan", "of", "click", "pads", "(", "industry", "standard", "these", "days", ")", "and", "the", "lousy", "internal", "speakers", ",", "it", "'s", "hard", "for", "me", "to", "find", "things", "about", "this", "notebook", "I", "do", "n't", "like", ",", "especially", "considering", "the", "$", "350", "price", "tag", "."], ["excellent", "in", "every", "way", "."], ["No", "installation", "disk", "(", "DVD", ")", "is", "included", "."], ["It", "'s", "fast", ",", "light", ",", "and", "simple", "to", "use", "."], ["Works", "well", ",", "and", "I", "am", "extremely", "happy", "to", "be", "back", "to", "an", "apple", "OS", "."], ["This", "mac", "has", "been", "a", "problem", "since", "we", "got", "it", "."], ["Sure", "it", "'s", "not", "light", "and", "slim", "but", "the", "features", "make", "up", "for", "it", "100", "%", "."], ["I", "am", "pleased", "with", "the", "fast", "log", "on", ",", "speedy", "WiFi", "connection", "and", "the", "long", "battery", "life", "(", ">", "6", "hrs", ")", "."], ["The", "Apple", "engineers", "have", "not", "yet", "discovered", "the", "delete", "key", "."], ["Made", "interneting", "(", "part", "of", "my", "business", ")", "very", "difficult", "to", "maintain", "."], ["Luckily", ",", "for", "all", "of", "us", "contemplating", "the", "decision", ",", "the", "Mac", "Mini", "is", "priced", "just", "right", "."], ["Small", "and", "still", "VERY", "powerful", "."], ["I", "had", "gotten", "this", "model", "for", "$", "1199.00", "on", "my", "State", "'s", "tax-", "free", "weekend", "and", "had", "a", "$", "100", "off", "coupon", "for", "a", "MacBook", "at", "the", "local", "BestBuy", "!"], ["Super", "light", ",", "super", "sexy", "and", "everything", "just", "works", "."], ["Only", "problem", "that", "I", "had", "was", "that", "the", "track", "pad", "was", "not", "very", "good", "for", "me", ",", "I", "only", "had", "a", "problem", "once", "or", "twice", "with", "it", ",", "But", "probably", "my", "computer", "was", "a", "bit", "defective", "."], ["And", "if", "you", "are", "switching", "from", "a", "pc", "I", "hilghy", "sugest", "this", "one", "."], ["It", "is", "super", "fast", "and", "has", "outstanding", "graphics", "."], ["But", "the", "mountain", "lion", "is", "just", "too", "slow", "."], ["Strong", "build", "though", "which", "really", "adds", "to", "its", "durability", "."], ["The", "battery", "life", "is", "excellent", "-", "6", "-", "7", "hours", "without", "charging", "."], ["I", "enjoy", "having", "apple", "products", "."], ["I", "'ve", "had", "my", "computer", "for", "2", "weeks", "already", "and", "it", "works", "perfectly", "."], ["I", "will", "never", "go", "back", "to", "a", "PC", "again", "!"], ["And", "I", "may", "be", "the", "only", "one", "but", "I", "am", "really", "liking", "Windows", "8", "."], ["The", "baterry", "is", "very", "longer", "."], ["And", "it", "'s", "so", "quiet", "that", "I", "do", "n't", "hear", "it", "at", "all", "."], ["Its", "size", "is", "ideal", "and", "the", "weight", "is", "acceptable", "."], ["I", "know", "Apples", "are", "more", "expensive", "than", "PCs", ",", "but", "he", "thinks", "it", "is", "worth", "every", "penny", "."], ["To", "me", "it", "'s", "a", "workhorse", "...", "and", "quiet", "as", "can", "be", "...", "you", "even", "save", "big", "bucks", "not", "dishing", "out", "any", "extra", "to", "Uncle", "Sam", "...", "Definite", "Buy", "..."], ["I", "can", "say", "that", "I", "am", "fully", "satisfied", "with", "the", "performance", "that", "the", "computer", "has", "supplied", "."], ["I", "'m", "pretty", "sure", "when", "I", "bought", "it", ",", "my", "bank", "account", "went", "'ouch", "!"], ["Thank", "you", "so", "much", "for", "the", "great", "item", "."], ["This", "laptop", "has", "only", "2", "USB", "ports", ",", "and", "they", "are", "both", "on", "the", "same", "side", "."], ["It", "'s", "annoying", "very", "much", "and", "I", "wo", "n't", "ever", "buy", "any", "Acer", "products", "."], ["This", "is", "why", "I", "purchased", "a", "BRAND", "NEW", "LAPTOP", "in", "the", "first", "place", "so", "it", "would", "n't", "have", "ANY", "problems", "."], ["It", "has", "so", "much", "more", "speed", "and", "the", "screen", "is", "very", "sharp", "."], ["As", "for", "the", "laptop", ",", "this", "is", "our", "3rd", "Apple", "computer", "in", "the", "past", "2", "years", "."], ["Everything", "I", "wanted", "and", "everything", "I", "needed", "and", "the", "price", "was", "great", "!"], ["It", "'s", "not", "inexpensive", "but", "the", "Hardware", "performance", "is", "impressive", "for", "a", "computer", "this", "small", "."], ["It", "is", "better", "than", "my", "old", "acer", "laptop", "."], ["This", "thing", "is", "awesome", ",", "everything", "always", "works", ",", "everything", "is", "always", "easy", "to", "set", "up", ",", "everything", "is", "compatible", ",", "its", "literally", "everything", "I", "could", "ask", "for", "."], ["I", "would", "buy", "it", "again", "in", "a", "heartbeat", "!"], ["Keyboard", "responds", "well", "to", "presses", "."], ["If", "someone", "called", "me", "an", "Apple", "Fanboy", "...", "it", "would", "make", "sense", "."], ["Lastly", ",", "Windows", "8", "is", "annoying", "."], ["A", "scratch", "on", "a", "$", "1,500", "MacBook", "is", "unforgivable", "."], ["I", "just", "fell", "in", "love", "with", "this", "thing", "."], ["Everything", "is", "so", "easy", "and", "intuitive", "to", "setup", "or", "configure", "."], ["I", "have", "no", "problems", "yet", "on", "my", "mac", "so", "far", ",", "and", "hope", "it", "stays", "like", "that", "."], ["This", "laptop", "is", "a", "great", "buy", "."], ["Biggest", "complaint", "is", "Windows", "8", "."], ["Only", "2", "usb", "ports", "...", "seems", "kind", "of", "...", "limited", "."], ["It", "has", "been", "to", "early", "to", "see", "if", "this", "actually", "fixes", "the", "problem", "or", "not", "though", "."], ["This", "device", "has", "met", "my", "expectations", "and", "I", "'m", "sure", "it", "will", "meet", "yours", "."], ["It", "has", "all", "the", "expected", "features", "and", "more", "+plus", "a", "wide", "screen", "and", "more", "than", "roomy", "keyboard", "."], ["Out", "of", "all", "the", "laptops", "I", "have", "owned", ",", "this", "is", "by", "far", "the", "best", "!"], ["Amazing", "Performance", "for", "anything", "I", "throw", "at", "it", "."], ["I", "can", "never", "go", "back", "to", "a", "PC", "now", ",", "this", "machine", "never", "freezes", "or", "has", "any", "problems", "."], ["Out", "of", "the", "box", "I", "noticed", "how", "small", "it", "was", "and", "was", "exactly", "what", "I", "was", "looking", "for", "."], ["The", "receiver", "was", "full", "of", "superlatives", "for", "the", "quality", "and", "performance", "."], ["I", "was", "extremely", "happy", "with", "the", "OS", "itself", "."], ["I", "was", "looking", "for", "something", "in", "between", "a", "regular", "laptop", "and", "a", "tablet", "and", "this", "is", "it", "."], ["The", "new", "MBP", "offers", "great", "portability", "and", "gives", "us", "confidence", "that", "we", "are", "not", "going", "to", "need", "to", "purchase", "a", "new", "laptop", "in", "18", "months", "."], ["Great", "purchase", "and", "I", "definitely", "did", "n't", "miss", "out", "on", "the", "Black", "Friday", "deals", "."], ["The", "criticism", "has", "waned", ",", "and", "now", "I", "'d", "be", "the", "first", "to", "recommend", "an", "Air", "for", "truly", "portable", "computing", "."], ["I", "would", "have", "given", "it", "5", "starts", "was", "it", "not", "for", "the", "fact", "that", "it", "had", "Windows", "8"], ["MS", "Office", "2011", "for", "Mac", "is", "wonderful", ",", "well", "worth", "it", "."], ["After", "using", "it", "for", "over", "a", "month", ",", "an", "issue", "started", "to", "surface", "."], ["But", "the", "performance", "of", "Mac", "Mini", "is", "a", "huge", "disappointment", "."], ["There", "has", "been", "no", "problem", "with", "anything", "."], ["I", "believe", "with", "Apple", "-", "you", "get", "what", "you", "pay", "for", "."], ["They", "do", "n't", "just", "look", "good", ";", "they", "deliver", "excellent", "performance", "."], ["I", "have", "had", "it", "over", "a", "year", "now", "with", "out", "a", "Glitch", "of", "any", "kind..I", "love", "the", "lit", "up", "keys", "and", "screen", "display", "...", "this", "thing", "is", "Fast", "and", "clear", "as", "can", "be", "."], ["The", "product", "is", "prefect", "for", "everyone", "."], ["The", "Mountain", "Lion", "OS", "is", "not", "hard", "to", "figure", "out", "if", "you", "are", "familiar", "with", "Microsoft", "Windows", "."], ["However", ",", "I", "can", "refute", "that", "OSX", "is", "``", "FAST", "''", "."], ["I", "waited", "to", "review", "to", "make", "sure", "it", "is", "what", "it", "is", "."], ["Enjoy", "using", "Microsoft", "Office", "!"], ["I", "would", "suggest", "this", "product", "to", "anyone", "."], ["With", "no", "problems", ",", "I", "'m", "happy", "with", "this", "purchase", "because", "I", "saved", "money", "compared", "to", "buying", "it", "anywhere", "else", "."], ["Incredible", "graphics", "and", "brilliant", "colors", "."], ["I", "needed", "something", "affordable", "from", "Apple", "and", "was", "tired", "of", "dealing", "with", "PC", "laptop", "after", "PC", "laptop", "."], ["Just", "bit", "the", "bullet", "and", "bought", "the", "Mac", "hoping", "it", "will", "last", "a", "lot", "longer\u2026", "."], ["Built", "-", "in", "apps", "are", "purely", "amazing", "."], ["Cons", ":", "Screen", "resolution", "."], ["From", "the", "speed", "to", "the", "multi", "touch", "gestures", "this", "operating", "system", "beats", "Windows", "easily", "."], ["I", "really", "like", "the", "size", "and", "I", "'m", "a", "fan", "of", "the", "ACERS", "."], ["This", "is", "by", "far", "thee", "best", ",", "most", "reliable", "computer", "I", "could", "find", "."], ["I", "opted", "for", "the", "SquareTrade", "3", "-", "Year", "Computer", "Accidental", "Protection", "Warranty", "(", "$", "1500", "-", "2000", ")", "which", "also", "support", "``", "accidents", "''", "like", "drops", "and", "spills", "that", "are", "NOT", "covered", "by", "AppleCare", "."], ["It", "'s", "light", "and", "easy", "to", "transport", "."], ["Once", "you", "get", "past", "learning", "how", "to", "use", "the", "poorly", "designed", "Windows", "8", "Set", "-", "Up", "you", "may", "feel", "frustrated", "."], ["Very", "powerful", "especially", "for", "the", "money", "."], ["When", "my", "Dell", "laptop", "gave", "up", "only", "after", "2", "1/", "2", "years", ",", "I", "decided", "to", "buy", "MacBook", "Pro", "."], ["It", "'s", "been", "time", "for", "a", "new", "laptop", ",", "and", "the", "only", "debate", "was", "which", "size", "of", "the", "Mac", "laptops", ",", "and", "whether", "to", "spring", "for", "the", "retina", "display", "."], ["This", "was", "a", "significantly", "more", "affordable", "than", "getting", "a", "new", "MacBook", "Pro", "from", "Apple", "."], ["I", "have", "always", "wanted", "a", "MacBook", "Pro", "...", "..always", "!"], ["The", "reason", "why", "I", "choose", "apple", "MacBook", "because", "of", "their", "design", "and", "the", "aluminum", "casing", "."], ["The", "aluminum", "body", "sure", "makes", "it", "stand", "out", "."], ["Overall", "it", "'s", "an", "amazing", "product", ",", "5", "stars", "!"], ["It", "is", "very", "easy", "to", "integrate", "bluetooth", "devices", ",", "and", "USB", "devices", "are", "recognized", "almost", "instantly", "."], ["He", "'s", "thrilled", "with", "his", "new", "laptop", "."], ["Amazing", "product", "as", "you", "would", "expect", "from", "Apple", "."], ["Nothing", "wrong", "with", "this", "computer", "at", "all", "!"], ["And", "the", "fact", "that", "Apple", "is", "driving", "the", "13", "''", "RMBP", "with", "the", "Intel4000", "graphic", "chip", "seems", "underpowered", "(", "to", "me", "."], ["I", "have", "to", "wonder", "why", "Amazon", "is", "even", "selling", "this", "dinosaur", "."], ["Apple", "removed", "the", "DVD", "drive", "Firewire", "port", "(", "will", "work", "with", "adapter", ")", "and", "put", "the", "SDXC", "slot", "in", "a", "silly", "position", "on", "the", "back", "."], ["No", "hassle", "and", "no", "complaints", "."], ["LOVE", "IT", "I", "'ve", "always", "been", "an", "apple", "fan", "boy", ",", "but", "never", "had", "the", "money", "to", "buy", "a", "mac", ",", "only", "ipads", "and", "iphones", ",", "and", "this", "is", "my", "first", "mac", ",", "blew", "me", "away", "completely", "."], ["The", "durability", "of", "the", "laptop", "will", "make", "it", "worth", "the", "money", "."], ["Well", "designed", "and", "fast", "."], ["And", "now", "I", "am", "a", "proud", "MacBook", "owner", "also", "!"], ["But", "I", "was", "completely", "wrong", ",", "this", "computer", "is", "UNBELIEVABLE", "amazing", "and", "easy", "to", "use", "."], ["Exactly", "as", "posted", "plus", "a", "great", "value", "."], ["The", "specs", "are", "pretty", "good", "too", "."], ["I", "am", "having", "a", "friend", "look", "at", "it", ",", "but", "will", "probably", "return", "it", "."], ["There", "were", "no", "scratches", "or", "dents", "or", "any", "marks", "at", "all", "."], ["I", "'ve", "only", "had", "it", "one", "day", ",", "but", "I", "really", "do", "love", "it", "and", "I", "'m", "happy", "it", "was", "economical", "and", "I", "'m", "finally", "able", "to", "own", "a", "Mac", "!"], ["Since", "I", "have", "always", "used", "Apple", "products", ",", "the", "choice", "of", "Macbook", "Pro", "was", "obvious", "."], ["Apple", "is", "unmatched", "in", "product", "quality", ",", "aesthetics", ",", "craftmanship", ",", "and", "customer", "service", "."], ["This", "is", "my", "first", "apple", "laptop", "."], ["It", "makes", "a", "great", "gift", "."], ["It", "is", "a", "great", "size", "and", "amazing", "windows", "8", "included", "!"], ["I", "would", "recommend", "to", "any", "one", "lloking", "for", "a", "first", "class", "computer", "!"], ["I", "do", "not", "like", "too", "much", "Windows", "8", "."], ["Startup", "times", "are", "incredibly", "long", ":", "over", "two", "minutes", "."], ["I", "bought", "this", "Macbook", "Pro", "from", "Best", "Buy", "under", "a", "year", "ago", "to", "replace", "my", "old", "Macbook", "Air", "."], ["The", "macbook", "pro", "is", "really", "responsive", "."], ["Also", "stunning", "colors", "and", "speedy"], ["it", "is", "really", "expensive", "though", "."], ["great", "price", "free", "shipping", "what", "else", "can", "i", "ask", "for", "!", "!"], ["This", "mouse", "is", "terrific", "."], ["I", "will", "also", "say", "it", "is", "much", "better", "than", "I", "expected", "!"], ["This", "computer", "does", "everything", "i", "need", "it", "to", "do", "for", "school", "and", "more", "."], ["It", "is", "really", "thick", "around", "the", "battery", "."], ["And", "windows", "7", "works", "like", "a", "charm", "."], ["And", "I", "can", "attach", "my", "projector", "to", "it", "."], [":", ")", "Great", "product", ",", "great", "price", ",", "great", "delivery", ",", "and", "great", "service", "."], [":", "]", "It", "arrived", "so", "fast", "and", "customer", "service", "was", "great", "."], ["tried", "windows", "8", "and", "hated", "it", "!", "!", "!"], ["The", "price", "is", "higher", "than", "most", "lab", "top", "out", "there", ";", "however", ",", "he", "/", "she", "will", "get", "what", "they", "paid", "for", ",", "which", "is", "a", "great", "computer", "."], ["So", ",", "I", "thought", "why", "not", "give", "Mac", "Book", "pro", "a", "try", "."], ["Set", "up", "was", "a", "breeze", "."], ["But", "I", "do", "NOT", "like", "Win8", "."], ["I", "have", "owned", "at", "least", "4", "to", "5", "laptops", "and", "computers", "-", "but", "this", "is", "by", "far", "the", "most", "superior", "machine", "I", "have", "ever", "owned", "."], ["I", "am", "still", "in", "the", "process", "of", "learning", "about", "its", "features", "."], ["BTW", ",", "I", "checked", "online", "regarding", "the", "old", "laptop", "that", "'died", "'", "and", "found", "that", "I", "was", "not", "alone", ",", "far", "from", "it", "."], ["I", "had", "the", "same", "reasons", "as", "most", "PC", "users", ":", "the", "price", ",", "the", "overbearing", "restrictions", "of", "OSX", "and", "lack", "of", "support", "for", "games", "."], ["I", "wanted", "it", "for", "it", "'s", "mobility", "and", "man", ",", "this", "little", "bad", "boy", "is", "very", "nice", "."], ["Seems", "to", "me", "that", "'s", "the", "best", "way", "to", "get", "Apple", "'s", "attention", "."], ["Very", "nice", "so", "far", "."], ["You", "wo", "n't", "be", "disappointed", "."], ["The", "investment", "of", "a", "new", "MacBook", "Pro", "came", "at", "a", "price", ",", "but", "totally", "worth", "it", "for", "a", "good", "piece", "of", "mind", "."], ["I", "found", "the", "mini", "to", "be", ":", "Exceptionally", "easy", "to", "set", "up"], ["Having", "USB3", "is", "why", "I", "bought", "this", "Mini", "."], ["Be", "sure", "to", "have", "good", "air", "flow", "where", "ever", "you", "put", "it", "."], ["The", "sound", "is", "nice", "and", "loud", ";", "I", "do", "n't", "have", "any", "problems", "with", "hearing", "anything", "."], ["It", "is", "very", "slim", ",", "the", "track", "pad", "is", "very", "much", "impressed", "with", "me", "."], ["This", "was", "the", "same", "problem", "with", "my", "MacBook", "(", "circa", "2007", ")", "that", "I", "just", "retired", "."], ["Great", "things", "come", "in", "small", "``", "packages", "."], ["HUGE", "Apple", "MAC", "Fan", "!"], ["Looked", "at", "HP", ",", "ASUS", ",", "Acer", ",", "Sony", "and", "a", "bunch", "of", "other", "ones", "but", "could", "not", "find", "I", "really", "liked", "."], ["The", "settings", "are", "not", "user", "-", "friendly", "either", "."], ["Honestly", ",", "I", "am", "surprised", "no", "one", "else", "has", "mentioned", "returning", "theirs", "."], ["Most", "of", "them", "were", "either", "too", "big", ",", "too", "noisy", "and", "too", "slow", "after", "2", "years", "."], ["The", "machine", "is", "used", ",", "but", "is", "like", "new", ",", "i", "'m", "very", "impress", "."], ["Thank", "goodness", "for", "OpenOffice", "!"], ["Awesome", "form", "factor", ",", "great", "battery", "life", ",", "wonderful", "UX", "."], ["Needless", "to", "say", ",", "the", "leap", "from", "that", "to", "this", "has", "been", "amazing", "and", "(", "aside", "from", "the", "financial", "reasons", ")", "I", "am", "astounded", "that", "I", "had", "n't", "made", "the", "switch", "sooner", "."], ["Its", "perfect", ",", "not", "much", "heavy", "."], ["i", "love", "the", "keyboard", "and", "the", "screen", "."], ["I", "find", "it", "not", "to", "be", "very", "user", "friendly", "."], ["It", "has", "surpassed", "all", "expectations", "and", "fulfilled", "all", "my", "needs", "."], ["However", ",", "there", "are", "MAJOR", "issues", "with", "the", "touchpad", "which", "render", "the", "device", "nearly", "useless", "."], ["What", "angers", "me", "more", "than", "anything", "else", "is", "that", "I", "spent", "all", "those", "years", "hating", "MACs", "when", "I", "could", "have", "been", "getting", "a", "lot", "more", "production", "with", "a", "whole", "lot", "less", "grief", "!"], ["I", "'ve", "already", "upgraded", "o", "Mavericks", "and", "I", "am", "impressed", "with", "everything", "about", "this", "computer", "."], ["So", "this", "is", "very", "good", "commputer", "and", "i", "highly", "suggest", "it", "."], ["the", "mbp", "i", "recieved", "was", "everything", "it", "should", "have", "been", "."], ["I", "was", "going", "to", "buy", "today", "and", "noticed", "it", "went", "back", "up", "to", "$", "344.99", "?"], ["Not", "as", "fast", "as", "I", "would", "have", "expect", "for", "an", "i5", "."], ["SO", "of", "course", "this", "one", "came", "through", "with", "the", "awesomeness", "!"], ["You", "will", "not", "regret", "buying", "this", "computer", "!"], ["Nothing", "bad", "to", "say", "about", "it", "."], ["It", "s", "heavy", "for", "Mac", "book", "but", "is", "good", "."], ["thanks", "for", "great", "service", "and", "shipping", "!"], ["Deal", "of", "the", "year", "."], ["My", "sisters", "same", "laptop", "broke", "about", "the", "month", "later", "for", "the", "same", "reason", "."], ["Minis", "make", "sense", "for", "a", "lot", "of", "people", "."], ["The", "performance", "seems", "quite", "good", ",", "and", "built", "-", "in", "applications", "like", "iPhoto", "work", "great", "with", "my", "phone", "and", "camera", "."], ["This", "Mac", "Mini", "makes", "the", "Macbook", "Pro", "seem", "slow", "."], ["I", "did", "swap", "out", "the", "hard", "drive", "for", "a", "Samsung", "830", "SSD", "which", "I", "highly", "recommend", "."], ["I", "bought", "this", "MacBook", "Pro", "to", "replace", "my", "six-", "year-", "old", "PC", "(", "a", "Sony", "Vaio", ")", ",", "but", "it", "was", "basically", "no", "better", "than", "my", "old", "PC", ",", "so", "I", "returned", "it", "."], ["I", "wanted", "a", "simple", ",", "reliable", "laptop", "."], ["Cheaper", "than", "buying", "it", "@", "apple", "too", "!"], ["I", "have", "just", "had", "to", "learn", "to", "be", "a", "little", "harder", "typer", "than", "on", "my", "last", "computer", "."], ["Extremely", "disappointed", "with", "the", "way", "it", "is", "."], ["Never", "been", "happier", "using", "computer", "."], ["I", "have", "had", "a", "total", "of", "5", "different", "laptop", "from", "many", "different", "manufactures", "."], ["Does", "everything", "I", "wanted", "this", "laptop", "to", "do", "."], ["Besides", ",", "the", "apple", "stocks", "have", "been", "falling", "due", "to", "lack", "of", "sales", "."], ["Turns", "out", "this", "is", "a", "common", "problem", "."], ["Starts", "up", "in", "a", "hurry", "and", "everything", "is", "ready", "to", "go", "."], ["It", "is", "also", "fast", "as", "can", "be", "...", "you", "get", "what", "you", "pay", "for", "...", "well", "worth", "the", "investment"], ["But", "I", "'m", "still", "learning", "so", "ca", "n't", "rate", "it", "yet", "for", "everything", "."], ["Overall", "very", "impressed", ",", "Thank", "you", "Apple", "and", "Amazon", "!"], ["Yes", ",", "that", "'s", "a", "good", "thing", ",", "but", "it", "'s", "made", "from", "aluminum", "that", "scratches", "easily", "."], ["Very", "fast", "for", "my", "needs", "."], ["I", "bought", "this", "Mac", "in", "order", "to", "replace", "my", "old", "Dell", "laptop", "."], ["Quick", "and", "has", "built", "in", "virus", "control", "."], ["Took", "a", "long", "time", "trying", "to", "decide", "between", "one", "with", "retina", "display", "and", "one", "without", "."], ["I", "saw", "the", "Mini", "Mac", "at", "Best", "Buy", "and", "decided", "to", "get", "this", "as", "my", "replacement", "."], ["I", "finally", "decided", "on", "this", "one", "and", "could", "n't", "be", "any", "happier", "."], ["I", "was", "also", "informed", "that", "the", "components", "of", "the", "Mac", "Book", "were", "dirty", "."], ["So", "glad", "I", "did", "not", "waste", "money", "on", "a", "less", "than", "par", "product", "."], ["Have", "n't", "regretted", "it", "one", "bit", "."], ["The", "one", "thing", "that", "Apple", "does", "right", "is", "computers", "."], ["the", "hardware", "problems", "have", "been", "so", "bad", ",", "i", "ca", "n't", "wait", "till", "it", "completely", "dies", "in", "3", "years", ",", "TOPS", "!"], ["It", "'s", "so", "nice", "that", "the", "battery", "last", "so", "long", "and", "that", "this", "machine", "has", "the", "snow", "lion", "!"], ["I", "think", "that", "they", "are", "the", "best", "out", "on", "the", "market", "."], ["HOWEVER", "I", "chose", "two", "day", "shipping", "and", "it", "took", "over", "a", "week", "to", "arrive", "."], ["That", "'s", "quite", "a", "bump", "up", "from", "the", "$", "599", "that", "this", "little", "guy", "sells", "for", ",", "which", "leaves", "me", "to", "my", "next", "point", "."], ["this", "is", "quite", "smooth", "as", "well", "as", "heavy", "and", "can", "easily", "slip", "through", "the", "hands", "."], ["My", "laptop", "is", "so", "light", "that", "I", "can", "take", "it", "with", "me", "anywhere", "."], ["it", "'s", "exactly", "what", "i", "wanted", ",", "and", "it", "has", "all", "the", "new", "features", "and", "whatnot", "."], ["You", "can", "do", "absolutely", "anything", "and", "is", "very", "fast", "and", "stylish", "."], ["Finally", "decided", "to", "try", "a", "MAC", "because", "there", "were", "too", "many", "choices", "of", "which", "PC", "'s", "to", "buy", "and", "EVERYONE", "who", "had", "a", "MAC", "said", "``", "buy", "a", "MAC", "''", "."], ["Can", "you", "buy", "any", "laptop", "that", "matches", "the", "quality", "of", "a", "MacBook", "?"], ["It", "feels", "cheap", ",", "the", "keyboard", "is", "not", "very", "sensitive", "."], ["That", "defeated", "the", "whole", "point", "of", "a", "laptop", "."], ["Though", "please", "note", "that", "sometimes", "it", "crashes", ",", "and", "the", "sound", "quality", "isnt", "superb", "."], ["It", "is", "very", "easy", "to", "navigate", "even", "for", "a", "novice", "."], ["But", "until", "now", ",", "no", "complains", "at", "all", "."], ["The", "cons", "are", "more", "annoyances", "that", "can", "be", "lived", "with", "."], ["Does", "everything", "I", "need", "it", "to", ",", "has", "a", "wonderful", "battery", "life", "and", "I", "could", "n't", "be", "happier", "."], ["Great", "Performance", "and", "Quality", "."], ["Just", "What", "I", "Needed", "For", "Portable", "And", "My", "Wallet", "Too", "!"], ["The", "device", "speaks", "about", "it", "self", "."], ["I", "used", "windows", "XP", ",", "windows", "Vista", ",", "and", "Windows", "7", "extensively", "."], ["the", "only", "thing", "that", "bums", "me", "out", "about", "this", "purchase", "is", "they", "released", "a", "newer", "updated", "mbp", "seriously", "RIGHT", "after", "i", "bought", "this", "one", "."], ["it", "does", "get", "hot", "when", "using", "on", "a", "bed", "or", "sofa", "and", "gets", "warm", "on", "a", "desk", "...", ".this", "is", "in", "an", "un-", "air", "conditioned", "room", "...", "..in", "air", "condition", "it", "gets", "slightly", "warm", "...", "..."], ["I", "did", "add", "a", "SSD", "drive", "and", "memory"], ["I", "got", "this", "one", "for", "thanks", "giving", "Offer", "for", "$", "962", ":", ")", "."], ["I", "had", "my", "PC", "laptop", "for", "3", "years", "and", "going", "to", "a", "MacBook", "Pro", "is", "like", "I", "leaped", "through", "time", "."], ["On", "start", "up", "it", "asks", "endless", "questions", "just", "so", "itune", "can", "sell", "you", "more", "of", "their", "products", "."], ["Pretty", "much", "made", "sense", "to", "get", "a", "Mini", "."], ["I", "Have", "been", "a", "Pc", "user", "for", "a", "very", "long", "time", "now", "but", "I", "will", "get", "used", "to", "this", "new", "OS", "."], ["not", "something", "you", "want", "to", "miss", "out", "on", "!", "!", "!"], ["One", "more", "thing", ",", "this", "mac", "does", "NOT", "come", "with", "restore", "disks", "and", "I", "am", "not", "sure", "if", "you", "can", "make", "them", "direct", "from", "the", "mac", "like", "you", "can", "with", "newer", "PC", "'s", ",", "also", "the", "charging", "cables", "are", "made", "of", "the", "same", "cheap", "material", "as", "the", "iPhone", "/", "iPod", "touch", "cables", "."], ["I", "bought", "it", "to", "my", "son", "who", "uses", "it", "for", "graphic", "design", "."], ["I", "previously", "owned", "an", "older", "Dell", "laptop", "that", "died", "after", "about", "5", "or", "6", "years", "."], ["Its", "a", "pretty", "decent", "computer", "."], ["I", "never", "tried", "any", "external", "mics", "with", "that", "iMac", "."], ["The", "new", "os", "is", "great", "on", "my", "macbook", "pro", "!"], ["It", "was", "fast", ",", "and", "it", "was", "``", "different", "''", "."], ["I", "had", "a", "little", "problem", "adjusting", "to", "the", "small", "screen", "but", "works", "fine", "as", "long", "as", "I", "remember", "to", "carry", "my", "glasses", "."], ["I", "purchased", "my", "first", "Mac", "and", "am", "glad", "I", "did", "."], ["I", "have", "experienced", "no", "problems", ",", "works", "as", "anticipated", "."], ["System", "is", "running", "great", "."], ["Easy", "to", "customize", "setting", "and", "even", "create", "your", "own", "bookmarks", "."], ["They", "really", "screwed", "the", "pooch", "on", "this", "one", "."], ["The", "MAC", "Mini", ",", "wireless", "keyboard", "/", "mouse", "and", "a", "HDMI", "cable", "is", "all", "I", "need", "to", "get", "some", "real", "work", "done", "."], ["I", "finally", "pulled", "the", "trigger", "and", "I", "am", "blown", "away", "by", "how", "much", "more", "I", "enjoy", "my", "computer", "tasks", "using", "the", "Mac", "Mini", "!", "!", "!"], ["it", "has", "all", "the", "features", "that", "we", "expected", "and", "the", "price", "was", "good", ",", "working", "well", "so", "far", "."], ["I", "work", "as", "a", "designer", "and", "coder", "and", "I", "needed", "a", "new", "buddy", "to", "work", "with", ",", "not", "gaming", "."], ["I", "was", "told", "that", "it", "seems", "to", "be", "a", "multi", "-", "component", "failure", "."], ["The", "new", "operating", "system", "makes", "this", "computer", "into", "a", "super", "iPad", "."], ["I", "am", "very", "happy", "with", "my", "first", "Mac", "."], ["Easy", "to", "set", "up", "and", "go", "!"], ["I", "ca", "n't", "believe", "how", "quiet", "the", "hard", "drive", "is", "and", "how", "quick", "this", "thing", "boots", "up", "."], ["The", "only", "issue", "came", "when", "I", "tried", "scanning", "to", "the", "mac", "."], ["The", "machine", "is", "speedy", "and", "efficient", "."], ["I", "think", "this", "is", "about", "as", "good", "as", "it", "gets", "at", "anything", "close", "to", "this", "price", "point", "."], ["A", "*", "big*", "upgrade", "from", "my", "13", "''", "2006", "macbook", "."], ["It", "'s", "just", "what", "we", "were", "looking", "for", "and", "it", "works", "great", "."], ["Having", "a", "Mac", "certainly", "makes", "life", "easier", "."], ["It", "'s", "so", "quick", "and", "responsive", "that", "it", "makes", "working", "/", "surfing", "on", "a", "computer", "so", "much", "more", "pleasurable", "!"], ["The", "old", "unibody", "macbook", "pro", "could", "fry", "an", "egg", "after", "a", "while", "."], ["It", "works", "fine", ",", "and", "all", "the", "software", "seems", "to", "run", "pretty", "well", "."], ["For", "this", "purpose", ",", "it", "'s", "great", "."], ["Could", "n't", "have", "asked", "for", "more", "!"], ["I", "'m", "using", "this", "computer", "for", "word", "processing", ",", "web", "browsing", ",", "some", "gaming", ",", "and", "I", "'m", "learning", "programming", "."], ["It", "certainly", "does", ",", "but", "you", "rarely", "hear", "any", "of", "your", "friends", "with", "Mac", "'s", "complain", "about", "anything", "."], ["My", "wife", "was", "so", "excited", "to", "open", "the", "box", ",", "but", "quickly", "came", "to", "see", "that", "it", "did", "not", "function", "as", "it", "should", "."], ["I", "do", "n't", "have", "any", "technical", "pearls", "to", "share", "."], ["I", "wanted", "a", "computer", "that", "was", "quite", ",", "fast", ",", "and", "that", "had", "overall", "great", "performance", "."], ["Apple", "``", "Help", "''", "is", "a", "mixed", "bag", "."], ["All", "I", "can", "say", "is", "I", "am", "impressed", "."], ["It", "suddenly", "can", "not", "work", "."], ["It", "did", "everything", "we", "expected", "!"], ["Harddrive", "was", "in", "poor", "condition", ",", "had", "to", "replace", "it", "."], ["The", "on", "/", "off", "switch", "is", "a", "bit", "obscure", "in", "the", "rear", "corner", "."], ["It", "'s", "a", "nice", "little", "gadget", "."], ["My", "only", "complaint", "is", "the", "total", "lack", "of", "instructions", "that", "come", "with", "the", "mac", "mini", "."], ["The", "only", "task", "that", "this", "computer", "would", "not", "be", "good", "enough", "for", "would", "be", "gaming", ",", "otherwise", "the", "integrated", "Intel", "4000", "graphics", "work", "well", "for", "other", "tasks", "."], ["It", "'s", "macbook", "pro", "and", "there", "is", "no", "discusion", "about", "it", "."], ["I", "'m", "hoping", "the", "rest", "of", "the", "features", "will", "be", "the", "signature", "quality", "of", "apple", "."], ["I", "use", "it", "mostly", "for", "content", "creation", "(", "Audio", ",", "video", ",", "photo", "editing", ")", "and", "its", "reliable", "."], ["It", "is", "the", "best", "all", "around", "Mac", "."], ["Screen", "is", "bright", "and", "gorgeous", "."], ["Also", "is", "portable", "and", "reliable", "."], ["The", "only", "solution", "is", "to", "turn", "the", "brightness", "down", ",", "etc", "."], ["It", "is", "not", "an", "easy", "decision", "to", "purchase", "a", "used", "or", "even", "good", "as", "new", "laptop", "but", "I", "am", "very", "satisfied", "."], ["If", "you", "want", "more", "information", "on", "macs", "I", "suggest", "going", "to", "apple.com", "and", "heading", "towards", "the", "macbook", "page", "for", "more", "information", "on", "the", "applications", "."], ["It", "is", "robust", ",", "with", "a", "friendly", "use", "as", "all", "Apple", "products", "."], ["Even", "if", "you", "do", "n't", "do", "business", ",", "thats", "okay", ",", "it", "'s", "incredibly", "fast", "."], ["It", "is", "fast", "and", "easy", "to", "use", "."], ["This", "was", "absolutely", "annoying", "!"], ["And", "the", "fact", "that", "it", "comes", "with", "an", "i5", "processor", "definitely", "speeds", "things", "up"], ["But", "for", "those", "of", "you", "that", "dont", "have", "a", "mac", "and", "are", "still", "on", "the", "PC", "'s", "this", "is", "a", "good", "foot", "in", "the", "door", "into", "mac", "."], ["I", "have", "been", "PC", "for", "years", "but", "this", "computer", "is", "intuitive", "and", "its", "built", "in", "features", "are", "a", "great", "help"], ["and", "it", "fits", "in", "my", "briefcase", "with", "ease"], ["Nice", "screen", ",", "keyboard", "works", "great", "!"], ["Still", "not", "bad", "for", "220.00", "."], ["I", "was", "amazed", "at", "how", "fast", "the", "delivery", "was", "."], ["Good", "computer", "and", "fast", "."], ["I", "'ve", "installed", "to", "it", "additional", "SSD", "and", "16Gb", "RAM", "."], ["The", "memory", "was", "gone", "and", "it", "was", "not", "able", "to", "be", "used", "."], ["Its", "pretty", "much", "fire", "it", "up", "and", "go", "."], ["It", "works", "great", "and", "I", "am", "so", "happy", "I", "bought", "it", "."], ["Let", "me", "start", "off", "by", "saying", "that", "I", "was", "highly", "reluctant", "to", "spend", "so", "much", "money", "on", "a", "laptop", "."], ["I", "like", "the", "design", "and", "ease", "of", "use", "with", "the", "keyboard", ",", "plenty", "of", "ports", "."], ["Apple", "is", "living", "up", "to", "its", "name", "with", "the", "mini", "and", ",", "for", "our", "needs", ",", "it", "'s", "perfect", "."], ["it", "definitely", "beats", "my", "old", "mac", "and", "the", "service", "was", "great", "."], ["I", "went", "from", "a", "Macbook", "to", "this", "Mac", "Mini", "and", "this", "was", "a", "great", "upgrade", "!"], ["Web", "browsing", "is", "very", "quick", "with", "Safari", "browser", "."], ["It", "could", "n't", "have", "been", "a", "better", "decision", "."], ["I", "like", "the", "lighted", "screen", "at", "night", "."], ["It", "'s", "great", "to", "have", "a", "solid", "Mac", "in", "the", "living", "room", "."], ["It", "is", "really", "easy", "to", "use", "and", "it", "is", "quick", "to", "start", "up", "."], ["I", "'ve", "lived", "with", "the", "crashes", "and", "slow", "operation", "and", "restarts", "."], ["Very", "light", "and", "easily", "maneuverable", "."], ["USB3", "Peripherals", "are", "noticably", "less", "expensive", "than", "the", "ThunderBolt", "ones", "."], ["This", "can", "be", "annoying", "at", "first", "but", "you", "just", "have", "to", "train", "yourself", "not", "to", "to", "start", "over", "so", "far", "."], ["And", "mine", "had", "broke", "but", "I", "sent", "it", "in", "under", "warranty", "-", "no", "problems", "."], ["I", "am", "not", "happy", "with", "my", "purchase"], ["It", "'s", "fast", ",", "light", ",", "and", "is", "perfect", "for", "media", "editing", ",", "which", "is", "mostly", "why", "I", "bought", "it", "in", "the", "first", "place", "."], ["However", ",", "the", "machine", "itself", "left", "a", "bit", "to", "be", "desired", "."], ["The", "battery", "lasts", "as", "advertised", "(", "give", "or", "take", "15", "-", "20", "minutes", ")", ",", "and", "the", "entire", "user", "experience", "is", "very", "elegant", "."], ["I", "spent", "months", "looking", "for", "a", "good", "laptop", "for", "me", "and", "I", "finally", "found", "it", "!"], ["$", "999.00", "Tax", "free", "."], ["Thanks", "for", "the", "fast", "shipment", "and", "great", "price", "."], ["!", "Excelent", "performance", ",", "usability", ",", "presentation", "and", "time", "response", "."], ["The", "smaller", "size", "was", "a", "bonus", "because", "of", "space", "restrictions", "."], ["I", "blame", "the", "Mac", "OS", "."], ["But", "for", "now", ",", "this", "laptop", "is", "still", "a", "workhorse", "."], ["In", "fact", "I", "still", "use", "many", "Legacy", "programs", "(", "Appleworks", ",", "FileMaker", "Pro", ",", "Quicken", ",", "Photoshop", "etc", ")", "!"], ["It", "'s", "small", "but", "powerful", ",", "light", "but", "strong", ",", "elegant", "and", "beautiful", "...", "In", "resume", ":", "it", "'s", "a", "Mac", "!"], ["I", "like", "the", "operating", "system", "."], ["I", "wish", "I", "would", "have", "taken", "the", "plunge", "years", "ago", "."], ["I", "love", "the", "form", "factor", "."], ["I", "have", "n't", "used", "the", "product", "long", "enough", "to", "write", "a", "detailed", "technical", "review", "."], ["It", "'s", "fast", "at", "loading", "the", "internet", "."], ["So", "much", "faster", "and", "sleeker", "looking", "."], ["I", "plan", "on", "using", "my", "MacBook", "Pro", "for", "a", "long", "time", "."], ["Unfortunately", ",", "it", "runs", "XP", "and", "Microsoft", "is", "dropping", "support", "next", "April", "."], ["Its", "seen", "in", "movies", ",", "sitcoms", ",", "prominent", "important", "people", "carry", "and", "use", "them", "and", "they", "are", "GREAT", "!"], ["First", "off", ",", "I", "really", "do", "like", "my", "MBP", "...", "once", "used", "to", "the", "OS", "it", "is", "pretty", "easy", "to", "get", "around", ",", "and", "the", "overall", "build", "is", "great", "...", "eg", "the", "keyboard", "is", "one", "of", "the", "best", "to", "type", "on", "."], ["Does", "exactly", "what", "I", "bought", "it", "4", "."], ["Buy", "the", "Mac", "Mini", "it", "'s", "a", "terribly", "great", "machine", "."], ["It", "is", "made", "of", "such", "solid", "construction", "and", "since", "I", "have", "never", "had", "a", "Mac", "using", "my", "iPhone", "helped", "me", "get", "used", "to", "the", "system", "a", "bit", "."], ["I", "love", "this", "piece", "of", "equipment", ",", "It", "will", "be", "hard", "to", "go", "back", "to", "other", "type", "of", "laptop", "after", "using", "a", "MacBook", "Pro", "."], ["Very", "nice", "unibody", "construction", "."], ["Very", "disappointed", "with", "Apple", "."], ["This", "Macbook", "Pro", "is", "fast", ",", "powerful", ",", "and", "runs", "super", "quiet", "and", "cool", "."], ["*", "*", "*", "The", "review", "below", "is", "no", "longer", "relevant", ",", "Apple", "has", "fixed", "the", "issue", "."], ["It", "'s", "ok", "but", "does", "n't", "have", "a", "disk", "drive", "which", "I", "did", "n't", "know", "until", "after", "I", "bought", "it", "."], ["There", "is", "no", "HDMI", "receptacle", ",", "nor", "is", "there", "an", "SD", "card", "slot", "located", "anywhere", "on", "the", "device", "."], ["It", "really", "is", "very", "light", "compared", "to", "other", "computers", "."], ["It", "came", "in", "brand", "new", "and", "works", "perfectly", "."], ["This", "machine", "is", "A-", "mazing", "."], ["It", "should", "n't", "happen", "like", "that", ",", "I", "do", "n't", "have", "any", "design", "app", "open", "or", "anything", "."], ["MY", "TRACKPAD", "IS", "NOT", "WORKING", "."], ["I", "just", "hope", "this", "expensive", "laptop", "does", "n't", "go", "dead", "like", "my", "friends", "...", "it", "did", "last", "him", "5", "good", "years", "before", "it", "bit", "the", "dust", "."], ["Considering", "another", "computer", "should", "be", "out", "of", "the", "question"], ["It", "looks", "and", "feels", "solid", ",", "with", "a", "flawless", "finish", "."], ["Its", "worth", "every", "Penny", "."], ["Price", "was", "higher", "when", "purchased", "on", "MAC", "when", "compared", "to", "price", "showing", "on", "PC", "when", "I", "bought", "this", "product", "."], ["This", "was", "a", "great", "deal", "for", "a", "decked", "out", "MacBook", "Pro", "."], ["Then", "the", "system", "would", "many", "times", "not", "power", "down", "without", "a", "forced", "power", "-", "off", "."], ["Get", "this", "instead", ",", "you", "wo", "n't", "be", "sorry", "."], ["The", "configuration", "is", "perfect", "for", "my", "needs", "."], ["and", "the", "speakers", "is", "the", "worst", "ever", "."], ["I", "think", "it", "was", "around", "16", "hundred", "bucks", "last", "I", "checked", "."], ["Its", "the", "best", ",", "its", "got", "the", "looks", ",", "super", "easy", "to", "use", "and", "love", "all", "you", "can", "do", "with", "the", "trackpad", "!", ".."], ["It", "'s", "fast", ",", "quiet", ",", "incredibly", "small", "and", "affordable", "compared", "to", "other", "Mac", "models", "."], ["Web", "surfuring", "is", "smooth", "and", "seamless", "."], ["It", "was", "so", "exciting", "for", "me", "to", "unwrapp", "my", "new", "mac", "."], ["I", "'m", "overall", "pleased", "with", "the", "interface", "and", "the", "portability", "of", "this", "product", "."], ["so", "when", "I", "had", "the", "money", "to", "buy", "one", "I", "bought", "other", "things", "instead", "...", ".a", "700", "laptop", "and", "some", "extra", "stuff", "with", "it", "."], ["This", "item", "is", "a", "beautiful", "piece", ",", "it", "works", "well", ",", "it", "is", "easy", "to", "carry", "and", "handle", "."], ["See", "retired", "recently", "and", "decided", "that", "she", "wanted", "a", "laptop", "."], ["It", "was", "also", "suffering", "from", "hardware", "(", "keyboard", ")", "issues", ",", "relatively", "slow", "performance", "and", "shortening", "battery", "lifetime", "."], ["I", "'m", "no", "regular", "customer", "I", "hate", "wasting", "my", "time", "with", "hellos", "and", "how", "can", "I", "help", "you", "'s", "."], ["Runs", "good", "and", "does", "the", "job", ",", "ca", "n't", "complain", "about", "that", "!"], ["It", "'s", "silent", "and", "has", "a", "very", "small", "footprint", "on", "my", "desk", "."], ["I", "have", "nothing", "to", "regret", "from", "this", "new", "product", "."], ["The", "exterior", "is", "absolutely", "gorgeous", "."], ["Have", "one", "myself", "and", "Love", "it", "!"], ["It", "has", "a", "very", "high", "performance", ",", "just", "for", "what", "I", "needed", "for", "."], ["This", "is", "especially", "disheartening", "when", "Apple", "prides", "itself", "as", "the", "choice", "of", "creative", "professionals", "."], ["Apple", "is", "aware", "of", "this", "issue", "and", "this", "is", "either", "old", "stock", "or", "a", "defective", "design", "involving", "the", "intel", "4000", "graphics", "chipset", "."], ["Stop", "living", "in", "the", "stone", "age", "and", "buy", "a", "mac", ",", "you", "will", "not", "be", "sorry", "at", "all", "!", "!"], ["OSX", "Mountain", "Lion", "soon", "to", "upgrade", "to", "Mavericks", "."], ["Apple", "hit", "a", "home", "run", "here", "."], ["I", "just", "bought", "the", "new", "MacBook", "Pro", ",", "the", "13", "''", "model", ",", "and", "I", "ca", "n't", "believe", "Apple", "keeps", "making", "the", "same", "mistake", "with", "regard", "to", "USB", "ports", "."], ["So", "glad", "I", "have", "gone", "this", "route", "!", "!"], ["It", "wakes", "in", "less", "than", "a", "second", "when", "I", "open", "the", "lid", "."], ["It", "is", "the", "perfect", "size", "and", "speed", "for", "me", "."], ["I", "am", "so", "addict", "to", "this", "laptop", "."], ["THE", "CUSTOMER", "SERVICE", "IS", "TERRIFIC", "!", "!"], ["Trashed", "it", "when", "I", "spilled", "a", "latte", "on", "it", "while", "writing", "at", "a", "cafe", "."], ["My", "last", "laptop", "was", "a", "17", "''", "ASUS", "gaming", "machine", ",", "which", "performed", "admirably", ",", "but", "having", "since", "built", "my", "own", "desktop", "and", "really", "settling", "into", "the", "college", "life", ",", "I", "found", "myself", "wanting", "something", "smaller", "and", "less", "cumbersome", ",", "not", "to", "mention", "that", "the", "ASUS", "had", "been", "slowly", "developing", "problems", "ever", "since", "I", "bought", "it", "about", "4", "years", "ago", "."], ["However", ",", "it", "did", "not", "have", "any", "scratches", ",", "ZERO", "battery", "cycle", "count", "(", "pretty", "surprised", ")", ",", "and", "all", "the", "hardware", "seemed", "to", "be", "working", "perfectly", "."], ["After", "fumbling", "around", "with", "the", "OS", "I", "started", "searching", "the", "internet", "for", "a", "fix", "and", "found", "a", "number", "of", "forums", "on", "fixing", "the", "issue", "."], ["I", "could", "n't", "be", "more", "pleased", "."], ["And", "as", "for", "all", "the", "fancy", "finger", "swipes", "-", "-", "I", "just", "gave", "up", "and", "attached", "a", "mouse", "."], ["I", "needed", "a", "laptop", "with", "big", "storage", ",", "a", "nice", "screen", "and", "fast", "so", "I", "can", "photoshop", "without", "any", "problem", "."], ["I", "like", "coming", "back", "to", "Mac", "OS", "but", "this", "laptop", "is", "lacking", "in", "speaker", "quality", "compared", "to", "my", "$", "400", "old", "HP", "laptop", "."], ["It", "is", "much", "better", "than", "the", "Acer", "ultrabook", "I", "had", "before", "."], ["Shipped", "very", "quickly", "and", "safely", "."], ["I", "finally", "own", "a", "piece", "of", "computing", "equipment", "that", "I", "do", "n't", "want", "to", "take", "a", "baseball", "bat", "and", "destroy", "."], ["The", "thunderbolt", "port", "is", "awesome", "!"], ["User", "friendly", ",", "fast", "and", "high", "tech", "It", "is", "amazing", "!"], ["The", "performance", "is", "definitely", "superior", "to", "any", "computer", "I", "'ve", "ever", "put", "my", "hands", "on", "."], ["It", "'s", "great", "for", "streaming", "video", "and", "other", "entertainment", "uses", "."], ["Apple", "did", "a", "great", "job", "."], ["I", "like", "the", "design", "and", "its", "features", "but", "there", "are", "somethings", "I", "think", "needs", "to", "be", "improved", "."], ["There", "were", "small", "problems", "with", "Mac", "office", "."], ["It", "is", "extremely", "fast", "and", "very", "compact", "."], ["I", "understand", "I", "should", "call", "Apple", "Tech", "Support", "about", "any", "variables", "(", "which", "is", "my", "purpose", "of", "writing", "this", "con", ")", "as", "variables", "could", "be", "a", "bigger", "future", "problem", "."], ["I", "ordered", "my", "2012", "mac", "mini", "after", "being", "disappointed", "with", "spec", "of", "the", "new", "27", "''", "Imacs", "."], ["It", "still", "works", "and", "it", "'s", "extremely", "user", "friendly", ",", "so", "I", "would", "recommend", "it", "for", "new", "computer", "user", "and", "also", "for", "those", "who", "are", "just", "looking", "for", "a", "more", "efficient", "way", "to", "do", "things"], ["Its", "fast", ",", "easy", "to", "use", "and", "it", "looks", "great", "."], ["(", "but", "Office", "can", "be", "purchased", ")", "IF", "I", "ever", "need", "a", "laptop", "again", "I", "am", "for", "sure", "purchasing", "another", "Toshiba", "!", "!"], ["I", "have", "n't", "tried", "the", "one", "with", "retina", "display", "...", "Maybe", "in", "the", "future", "."], ["You", "can", "read", "all", "about", "the", "details", "of", "this", "marvelous", "computer", "on", "wikipedia", "."], ["Performance", "is", "much", "much", "better", "on", "the", "Pro", ",", "especially", "if", "you", "install", "an", "SSD", "on", "it", "."], ["Note", ",", "however", ",", "that", "any", "existing", "MagSafe", "accessories", "you", "have", "will", "not", "work", "with", "the", "MagSafe", "2", "connection", "."], ["If", "you", "get", "a", "lemon", "(", "I", "have", "two", "thirds", "of", "my", "Macs", ")", ",", "you", "have", "to", "send", "it", "in", "for", "repairs", "several", "times", "before", "they", "will", "replace", "it", ",", "even", "if", "they", "have", "numerous", "problems", "with", "the", "same", "version", "of", "their", "computers", "."], ["The", "only", "thing", "I", "dislike", "is", "the", "touchpad", ",", "alot", "of", "the", "times", "its", "unresponsive", "and", "does", "things", "I", "dont", "want", "it", "too", ",", "I", "would", "recommend", "using", "a", "mouse", "with", "it", "."], ["Yeah", ",", "it", "'s", "super", "expensive", "."], ["The", "Mac", "mini", "is", "about", "8x", "smaller", "than", "my", "old", "computer", "which", "is", "a", "huge", "bonus", "and", "runs", "very", "quiet", ",", "actually", "the", "fans", "are", "n't", "audible", "unlike", "my", "old", "pc"], ["MAYBE", "The", "Mac", "OS", "improvement", "were", "not", "The", "product", "they", "Want", "to", "offer", "."], ["It", "came", "before", "the", "day", "it", "supposed", "to", "which", "is", "great", "."], ["I", "thought", "the", "transition", "would", "be", "difficult", "at", "best", "and", "would", "take", "some", "time", "to", "fully", "familiarize", "myself", "with", "the", "new", "Mac", "ecosystem", "."], ["It", "'s", "absolutely", "wonderful", "and", "worth", "the", "price", "!"], ["It", "'s", "a", "good", "fix", ",", "in", "my", "opinion", "."], ["I", "am", "please", "with", "the", "products", "ease", "of", "use", ";", "out", "of", "the", "box", "ready", ";", "appearance", "and", "functionality", "."], ["Buying", "a", "Mac", "Mini", "would", "allow", "me", "to", "make", "the", "transition", "."], ["Before", "I", "begin", ",", "I", "will", "say", "that", "I", "am", "not", "like", "a", "good", "percentage", "of", "the", "people", "that", "will", "end", "up", "writing", "a", "review", "on", "this", "computer", "-", "I", "am", "not", "an", "Apple", "fanboy", "."], ["its", "by", "far", "faster", "and", "more", "stable", "then", "my", "PC", "."], ["I", "purchased", "a", "MacBook", "Pro", "and", "this", "to", "replace", "a", "couple", "of", "HP", "units", "that", "I", "was", "using", "."], ["you", "will", "not", "regret", "it", ",", "promise", "you", "!"], ["Moving", "from", "a", "PC", "to", "Mac", "has", "never", "been", "easier", ",", "and", "I", "'m", "glad", "that", "I", "did", "it", "."], ["Perfect", "for", "all", "my", "graphic", "design", "classes", "I", "'m", "taking", "this", "year", "in", "college", ":", "-", ")"], ["Have", "used", "only", "Macs", "for", "years", "."], ["Being", "a", "tech", "savvy", ",", "APPLE", "-", "product", "loving", "person", ",", "I", "'m", "glad", "I", "finally", "got", "the", "MacBook", "Pro", "!"], ["I", "was", "always", "against", "them", "but", "now", "I", "buying", "one", "I", "'ll", "never", "go", "back", "to", "PC", "."], ["I", "will", "not", "be", "using", "that", "slot", "again", "."], ["I", "think", "that", "was", "a", "great", "decision", "to", "buy"], ["The", "OS", "is", "fast", "and", "fluid", ",", "everything", "is", "organized", "and", "it", "'s", "just", "beautiful", "."], ["It", "will", "make", "life", "so", "much", "easier", "next", "semester", ",", "just", "wish", "I", "had", "it", "last", "semester", "!", "!"], ["I", "paid", "for", "a", "new", "laptop", ",", "but", "was", "sent", "a", "used", "one", "."], ["Searched", "it", "on", "amazon", "and", "on", "bestbuy", "."], ["I", "bought", "this", "one", "for", "my", "11", "year", "old", "and", "the", "MacBook", "Air", "for", "my", "9", "year", "old", "."], ["I", "bought", "it", "for", "college", "and", "so", "far", "it", "'s", "amazing", "!"], ["They", "are", "simpler", "to", "use", "."], ["It", "was", "at", "my", "door", "in", "less", "than", "24", "hours", "."], ["It", "'s", "also", "very", "pricey", "but", "you", "just", "have", "to", "tell", "yourself", "it", "'s", "an", "investment", "and", "that", "it", "'s", "gon", "na", "last", "you", "a", "long", "time", "."], ["It", "was", "getting", "old", "and", "I", "needed", "a", "new", "school", "computer", "."], ["!", "so", "nice", "..", "stable", "..", "fast", "..", "now", "i", "got", "my", "SSD", "!"], ["I", "love", "apple", "but", "unlike", "others", "That", "does", "not", "prevent", "me", "to", "not", "be", "honest", "about", "how", "i", "like", "it", "and", "if", "its", "good", "or", "not", "."], ["So", ",", "I", "'m", "cooled", "on", "Mac", "buys", "."], ["It", "is", "a", "great", "computer", "for", "that", "and", "I", "have", "to", "say", "I", "'m", "happy", "I", "switched", "."], ["Also", ",", "in", "using", "the", "built", "-", "in", "camera", ",", "my", "voice", "recording", "for", "my", "vlog", "sounds", "like", "the", "interplanetary", "transmissions", "in", "the", "``", "Star", "Wars", "''", "saga", "."], ["Overall", "a", "nice", "computer", "."], ["You", "can", "imagine", "that", "an", "expensive", "item", "as", "a", "laptop", "will", "not", "be", "left", "on", "your", "front", "steps", ",", "it", "needs", "signature", "to", "pove", "that", "you", "received", "it", "."], ["I", "love", "the", "quick", "start", "up", "."], ["Yes", ",", "he", "is", "a", "self", "professed", "``", "Mac", "snob", "."], ["You", "just", "can", "not", "beat", "the", "functionality", "of", "an", "Apple", "device", "."], ["Yet", "my", "mac", "continues", "to", "function", "properly", "."], ["Graphics", "are", "much", "improved", "."], ["Here", "are", "the", "things", "that", "made", "me", "confident", "with", "my", "purchase", ":", "Build", "Quality", "-", "Seriously", ",", "you", "ca", "n't", "beat", "a", "unibody", "construction", "."], ["It", "'s", "the", "mid", "2012", "version", "."], ["It", "provides", "much", "more", "flexibility", "for", "connectivity", "."], ["I", "want", "the", "portability", "of", "a", "tablet", ",", "without", "the", "limitations", "of", "a", "tablet", "and", "that", "'s", "where", "this", "laptop", "comes", "into", "play", "."], ["I", "have", "had", "many", ",", "many", "issues", "with", "PC", "'s", "in", "the", "past", "and", "I", "'m", "finally", "glad", "to", "have", "joined", "the", "Mac", "revolution", "!"], ["Mac", "tutorials", "do", "help", "."], ["When", "it", "broke", "I", "wanted", "another", "Acer", "and", "chose", "the", "V5", "."], ["The", "technical", "support", "was", "not", "helpful", "as", "well", "."], ["I", "got", "the", "new", "adapter", "and", "there", "was", "no", "change", "."], ["so", "i", "called", "technical", "support", "."], ["Nothing", "about", "it", "that", "i", "do", "n't", "love", ",", "apple", "always", "makes", "a", "great", "product", "."], ["I", "saved", "about", "$", "100", "plus", "tax", "ordering", "on", "Amazon", "and", "since", "I", "have", "prime", ",", "it", "arrived", "overnight", "for", "just", "$", "3.99", "more", "."], ["Came", "with", "iPhoto", "and", "garage", "band", "already", "loaded", "."], ["It", "'s", "all", "a", "bit", "magical", "."], ["Logic", "board", "utterly", "fried", ",", "cried", ",", "and", "laid", "down", "and", "died", "."], ["It", "is", "BLAZING", "fast", "!"], ["The", "sound", "was", "crappy", "even", "when", "you", "turn", "up", "the", "volume", "still", "the", "same", "results", "."], ["ive", "never", "had", "a", "problem", "with", "it", "!"], ["I", "currently", "own", "a", "Lenovo", "laptop", "as", "well", "as", "my", "new", "MacBook", "Pro", ",", "and", "each", "have", "their", "own", "strengths", "and", "weaknesses", "."], ["OSX", "Lion", "is", "a", "great", "performer..extremely", "fast", "and", "reliable", "."], ["Best", "commuter", "I", "have", "ever", "owned", "."], ["What", "can", "I", "say", ",", "It", "'s", "an", "Apple", "."], ["Having", "heard", "from", "friends", "and", "family", "about", "how", "reliable", "a", "Mac", "product", "is", ",", "I", "never", "expected", "to", "have", "an", "application", "crash", "within", "the", "first", "month", ",", "but", "I", "did", "."], ["The", "Macbook", "pro", "'s", "physical", "form", "is", "wonderful", "."], ["I", "have", "an", "iPhone", ",", "and", "iPad", ",", "so", "it", "just", "made", "sense", "to", "finish", "off", "the", "platform", "by", "adding", "the", "Mini", "."], ["Not", "super", "light", "but", "still", "a", "good", "one", "."], ["The", "Mini", "'s", "body", "has", "n't", "changed", "since", "late", "2010", "-", "and", "for", "a", "good", "reason", "."], ["The", "unibody", "construction", "really", "does", "feel", "lot", "more", "solid", "than", "Apple", "'s", "previous", "laptops", "."], ["i", "had", "to", "return", "it", "for", "a", "replacement", "."], ["It", "was", "wonderful", "deal", "for", "the", "wonderful", "product", "."], ["It", "completely", "supports", "my", "home", "business", "and", "personal", "life", "."], ["3D", "rendering", "slows", "it", "down", "considerably", "."], ["Got", "this", "Mac", "Mini", "with", "OS", "X", "Mountain", "Lion", "for", "my", "wife", "."], ["I", "am", "pleased", "to", "report", "that", "it", "is", "one", "of", "the", "best", "presents", "I", "have", "received", "to", "date", "."], ["Every", "day", "I", "had", "this", "computer", ",", "something", "failed", "on", "it", "."], ["fast", ",", "great", "screen", ",", "beautiful", "apps", "for", "a", "laptop", ";", "priced", "at", "1100", "on", "the", "apple", "website", ";", "amazon", "had", "it", "for", "1098+", "tax", "-", "plus", "i", "had", "a", "10", "%", "off", "coupon", "from", "amazon", "-", "cost", "me", "998", "plus", "tax", "-", "1070", "-", "OTD", "!"], ["12.44", "seconds", "to", "boot", "."], ["All", "the", "ports", "are", "much", "needed", "since", "this", "is", "my", "main", "computer", "."], ["The", "Like", "New", "condition", "of", "the", "iMac", "MC309LL", "/", "A", "on", "Amazon", "is", "at", "$", "900+", "level", "only", ",", "and", "it", "is", "a", "Quad", "-", "Core", "2.5", "GHz", "CPU", "(", "similar", "to", "the", "$", "799", "Mini", ")", ",", "with", "Radeon", "HD", "6750M", "512MB", "graphic", "card", "(", "this", "mini", "is", "integrated", "Intel", "4000", "card", ")", ",", "and", "it", "even", "comes", "with", "wireless", "Apple", "Keyboard", "and", "Mouse", ",", "all", "put", "together", "in", "neat", "and", "nice", "package", "."], ["Put", "a", "cover", "on", "it", "and", "is", "a", "little", "better", "but", "that", "is", "my", "only", "complaint", "."], ["Within", "a", "few", "hours", "I", "was", "using", "the", "gestures", "unconsciously", "."], ["This", "mac", "does", "come", "with", "an", "extender", "cable", "and", "I", "'m", "using", "mine", "right", "now", "hoping", "the", "cable", "will", "stay", "nice", "for", "the", "many", "years", "I", "plan", "on", "using", "this", "mac", "."], ["This", "is", "the", "third", "in", "a", "series", "of", "MacBooks", "starting", "with", "a", "Black", "MacBook", "."], ["The", "2.9ghz", "dual", "-", "core", "i7", "chip", "really", "out", "does", "itself", "."], ["My", "life", "has", "been", "enriched", "since", "I", "have", "been", "using", "Apple", "products", "."], ["i", "FINALLY", "DID", "IT", "AND", "THIS", "MACHINE", "IS", "THE", "WAY", "TO", "GO", "!"], ["It", "is", "pretty", "snappy", "and", "starts", "up", "in", "about", "30", "seconds", "which", "is", "good", "enough", "for", "me", "."], ["The", "few", "things", "that", "are", "wrong", "with", "it", "are", "very", "minor", "things", "."], ["So", "noise", "is", "reduced", "at", "least", "50", "%", "and", "the", "heat", "is", "much", "better", ",", "now", "it", "does", "n't", "feel", "hot", "but", "warm", "."], ["Not", "sure", "on", "Windows", "8", "."], ["It", "'s", "a", "lottery", "at", "this", "point", "as", "I", "have", "read", "that", "other", "have", "received", "new", "ones", "with", "the", "same", "problem", "."], ["My", "one", "complaint", "is", "that", "there", "was", "no", "internal", "CD", "drive", "."], ["This", "newer", "netbook", "has", "no", "hard", "drive", "or", "network", "lights", "."], ["This", "is", "the", "first", "time", "for", "me", "to", "use", "a", "Mac", "and", "I", "'m", "really", "happy", "with", "the", "move", "."], ["No", "complaints", "for", "an", "Apple", "product", "."], ["The", "new", "MacBook", "is", "lightyears", "ahead", "of", "my", "old", "white", "plastic", "MacBook", "circa", "2006", "."], ["I", "would", "say", "that", "85", "%", "of", "the", "design", "industry", "is", "Mac", "for", "good", "reason", "."], ["I", "was", "having", "a", "though", "time", "deciding", "between", "the", "13", "''", "MacBook", "Air", "or", "the", "MacBook", "Pro", "13", "''", "(", "Both", "baseline", "models", ",", "priced", "at", "1,200", "$", "retail", ")"], ["The", "last", "new", "mac", "I", "bought", "was", "in", "1998", "."], ["There", "are", "reviews", "that", "speak", "to", "a", "few", "possible", "glitches", "but", ",", "I", "have", "n't", "seen", "them", "yet", "."], ["Not", "too", "expense", "and", "has", "enough", "storage", "for", "most", "users", "and", "many", "ports", "."], ["I", "am", "very", "satisfied", "with", "the", "mini", "."], ["The", "audio", "volume", "is", "quite", "low", "and", "virtually", "unusable", "in", "a", "room", "with", "any", "background", "activity", "."], ["I", "am", "going", "to", "college", "next", "year", "and", "I", "needed", "a", "cheaper", ",", "quality", "computer", "for", "the", "goals", "I", "am", "trying", "to", "pursue", "."], ["In", "the", "short", "time", "of", "one", "month", "since", "the", "2012", "Mac", "Mini", "was", "released", "there", "are", "well", "over", "1000", "posts", "regarding", "this", "issue", "and", "the", "numbers", "keep", "rising", "."], ["It", "is", "lightweight", "and", "the", "perfect", "size", "to", "carry", "to", "class", "."], ["If", "you", "have", "to", "ask", "you", "do", "n't", "own", "a", "Mac", "and", "your", "just", "not", "in", "the", "know", "."], ["All", "my", "devises", "\u201c", "talk", "\u201d", "to", "each", "other", "."], ["Why", "not", "5", "stars", "?"], ["Very", "Very", "Highly", "Recommended", "."], ["?", "I", "am", "only", "interested", "in", "the", "15.4", "McBook", "Pro", "Model", "#", "MD103LL/", "A"], ["I", "do", "n't", "know", "why", "I", "did", "n't", "make", "the", "switch", "sooner", "...", "o", "ya", "because", "it", "'s", "expensive", "."], ["I", "was", "given", "a", "demonstration", "of", "Windows", "8", "."], ["The", "Macbook", "Pro", "is", "the", "premier", "choice", "for", "college", "students", "."], ["Their", "products", ",", "including", "the", "MBP", ",", "are", "beautiful", ",", "sleek", "and", "clever", "."], ["The", "MBP", "is", "beautiful", "has", "many", "wonderful", "capabilities", "."], ["I", "thought", "that", "it", "will", "be", "fine", ",", "if", "i", "do", "some", "settings", "."], ["Runs", "very", "smoothly", "."], ["Perfect-", "-", "thanks", "so", "."], ["Also", ",", "it", "hardly", "ever", "crashes", "."], ["I", "was", "so", "excited", "to", "get", "this", "in", "the", "mail", "i", "nearly", "gave", "myself", "a", "heart", "attack", "."], ["Boot", "-", "up", "slowed", "significantly", "after", "all", "Windows", "updates", "were", "installed", "."], ["More", "likely", "it", "will", "require", "replacing", "the", "logic", "board", "once", "they", "admit", "they", "have", "a", "problem", "and", "come", "up", "with", "a", "solution", "."], ["When", "i", "finally", "held", "it", "in", "my", "hands", "i", "kissed", "it", ",", "yes", "i", "did", "."], ["It", "was", "important", "that", "it", "was", "powerful", "enough", "to", "do", "all", "of", "the", "tasks", "he", "needed", "on", "the", "internet", ",", "word", "processing", ",", "graphic", "design", "and", "gaming", "."], ["This", "computer", "is", "not", "cheap", "and", "represent", "an", "achievement", "for", "me", "."], ["I", "like", "the", "Mini", "Mac", "it", "was", "easy", "to", "setup", "and", "install", ",", "but", "I", "am", "learning", "as", "I", "go", "and", "could", "use", "a", "tutorial", "to", "learn", "how", "to", "use", "some", "of", "the", "features", "I", "was", "use", "to", "on", "the", "PC", "especially", "the", "right", "mouse", "click", "menu", "."], ["GET", "THIS", "MACHINE"], ["It", "'s", "shiny", "and", "it", "'s", "pretty", "."], ["Runs", "real", "quick", "."], ["All", "the", "above", "aside", "this", "machine", "ROCKS", "!"], ["Buy", "the", "separate", "RAM", "memory", "and", "you", "will", "have", "a", "rocket", "!"], ["Since", "the", "machine", "'s", "slim", "profile", "is", "critical", "to", "me", ",", "that", "was", "a", "problem", "."], ["Bottom", "line", ",", "if", "you", "can", "afford", "it", ",", "get", "a", "Mac", "!"], ["I", "finally", "made", "the", "leap", "after", "my", "Gateway", "crapped", "out", "on", "me", "."], ["WiFi", "capability", ",", "disk", "drive", "and", "multiple", "USB", "ports", "to", "connect", "scale", "and", "printers", "was", "all", "that", "was", "required", "."], ["The", "SD", "card", "reader", "is", "slightly", "recessed", "and", "upside", "down", "(", "the", "nail", "slot", "on", "the", "card", "can", "not", "be", "accessed", ")", ",", "if", "this", "was", "a", "self", "ejecting", "slot", "this", "would", "not", "be", "an", "issue", ",", "but", "its", "not", "."], ["Soft", "touch", ",", "anodized", "aluminum", "with", "laser", "cut", "precision", "and", "no", "flaws", "."], ["Simple", "details", ",", "crafted", "aluminium", "and", "real", "glass", "make", "this", "laptop", "blow", "away", "the", "other", "plastic", "ridden", ",", "bulky", "sticker", "filled", "laptops", "."], ["First", "of", "all", "yes", "this", "is", "a", "mac", "and", "it", "has", "that", "nice", "brushed", "aluminum", "."], ["Who", "makes", "a", "laptop", "that", "ca", "n't", "rest", "on", "your", "lap", "?"], ["After", "all", "was", "said", "and", "done", ",", "I", "essentially", "used", "that", "$", "450", "savings", "to", "buy", "16GB", "of", "RAM", ",", "TWO", "Seagate", "Momentus", "XT", "hybrid", "drives", "and", "an", "OWC", "upgrade", "kit", "to", "install", "the", "second", "hard", "drive", "."], ["The", "Dell", "Inspiron", "is", "fast", "and", "has", "a", "number", "pad", "on", "the", "keyboard", ",", "which", "I", "miss", "on", "my", "Apple", "laptops", "."], ["wow", "the", "new", "macbook", "pro", "hanged", "as", "i", "tried", "to", "type", "this", "review", "."], ["The", "MacBook", "Pro", "is", "a", "great", "product", "which", "can", "meet", "the", "needs", "of", "the", "average", "consumer", "."], ["I", "was", "concerned", "that", "the", "downgrade", "to", "the", "regular", "hard", "drive", "would", "make", "it", "unacceptably", "slow", "but", "I", "need", "not", "have", "worried", "-", "this", "machine", "is", "the", "fastest", "I", "have", "ever", "owned", "..."], ["This", "one", "still", "has", "the", "CD", "slot", "."], ["No", "HDMI", "port", "."], ["I", "had", "to", "install", "Mountain", "Lion", "and", "it", "took", "a", "good", "two", "hours", "."], ["Customization", "on", "mac", "is", "impossible", "."], ["I", "hope", "this", "review", "helps", "."], ["However", ",", "you", "have", "to", "adjust", "yourself", "to", "what", "it", "will", "do", ",", "not", "what", "you", "want", "it", "to", "do", "."], ["I", "am", "replacing", "the", "HD", "with", "a", "Micron", "SSD", "soon", "."], ["Plus", "two", "finger", "clicking", "as", "a", "replacement", "for", "the", "right", "click", "button", "is", "surprisingly", "intuitive", "."], ["Far", "superior", "to", "my", "MacBook", "."], ["The", "SuperDrive", "is", "quiet", "."], ["It", "was", "quite", "easy", "."], ["The", "power", "plug", "has", "to", "be", "connected", "to", "the", "power", "adaptor", "to", "charge", "the", "battery", "but", "wo", "n't", "stay", "connected", "."], ["I", "decided", "to", "buy", "a", "few", "notebooks", "for", "my", "nephews", "for", "Xmas", "."], ["The", "battery", "was", "completely", "dead", ",", "in", "fact", "it", "had", "grown", "about", "a", "quarter", "inch", "thick", "lump", "on", "the", "underside", "."], ["This", "is", "no", "exception", "."], ["if", "yo", "like", "practicality", "this", "is", "the", "laptop", "for", "you", "."], ["The", "OS", "is", "great", "."], ["I", "have", "had", "a", "black", "macbook", "since", "2007", "."], ["I", "tried", "several", "monitors", "and", "several", "HDMI", "cables", "and", "this", "was", "the", "case", "each", "time", "."], ["CONS", ":", "Price", "is", "a", "bit", "ridiculous", ",", "kinda", "heavy", "."], ["If", "that", "is", "the", "case", ",", "then", "I", "am", "completely", "happy"], ["10/", "10", "five", "stars", "would", "recommend", "."], ["The", "troubleshooting", "said", "it", "was", "the", "AC", "adaptor", "so", "we", "ordered", "a", "new", "one", "."], ["I", "fell", "in", "love", "with", "my", "machine", ",", "and", "it", "was", "pampered", "."], ["Fan", "only", "comes", "on", "when", "you", "are", "playing", "a", "game", "."], ["Which", "it", "did", "not", "have", ",", "only", "3", "USB", "2", "ports", "."], ["No", "startup", "disk", "was", "not", "included", "but", "that", "may", "be", "my", "fault", "."], ["There", "is", "no", "``", "tools", "''", "menu", "."], ["It", "is", "very", "fast", "and", "has", "everything", "that", "I", "need", "except", "for", "a", "word", "program", "."], ["Needs", "a", "CD", "/", "DVD", "drive", "and", "a", "bigger", "power", "switch", "."], ["It", "is", "the", "best", "laptop", "ever", "!", "!", "!"], ["My", "laptop", "with", "Windows", "7", "crashed", "and", "I", "did", "not", "want", "Windows", "8", "."], ["Was", "skeptical", "about", "buying", "an", "electronic", "item", "online", "but", "it", "turned", "out", "to", "be", "a", "positive", "experience", "."], ["Not", "a", "scratch", "or", "mark", "on", "it", "."], ["Easy", "to", "install", "also", "small", "to", "leave", "anywhere", "at", "your", "bedroom", "also", "very", "easy", "to", "configure", "for", "ADSl", "cable", "or", "wifi", "."], ["Words", "can", "not", "express", "how", "much", "I", "love", "my", "new", "Mac", "."], ["The", "speakers", "could", "have", "been", "better", "but", "it", "was", "n't", "a", "deal", "breaker", "...", "this", "is", "a", "great", "little", "laptop", "...", "love", "it", "!"], ["The", "item", "received", "was", "exactly", "as", "identified", "."], ["Its", "everything", "mac", "offers", "."], ["Nice", "packing", "."], ["Besides", "being", "elegant", ",", "the", "MacBooks", "are", "durable", "."], ["I", "switched", "to", "this", "because", "I", "wanted", "something", "different", ",", "even", "though", "I", "miss", "windows", "."], ["Yes", ",", "the", "MBP", "is", "more", "expensive", "than", "competing", "PC", "laptops", "."], ["Apple", "no", "longer", "includes", "iDVD", "with", "the", "computer", "and", "furthermore", ",", "Apple", "does", "n't", "even", "offer", "it", "anymore", "!"], ["I", "also", "wanted", "Windows", "7", ",", "which", "this", "one", "has", "."], ["At", "first", ",", "I", "feel", "a", "little", "bit", "uncomfortable", "in", "using", "the", "Mac", "system", "."], ["I", "am", "used", "to", "computers", "with", "windows", "so", "I", "am", "having", "a", "little", "difficulty", "finding", "my", "way", "around", "."], ["They", "replaced", "it", "and", "so", "far", "so", "good", "."], ["It", "just", "works", "out", "of", "the", "box", "and", "you", "have", "a", "lot", "of", "cool", "software", "included", "with", "the", "OS", "."], ["Good", "in", "every", "aspect", "."], ["its", "as", "advertised", "on", "here", "...", "..", "it", "works", "great", "and", "is", "not", "a", "waste", "of", "money", "!"], ["Replaced", "this", "one", "with", "my", "mac", "that", "was", "stolen", ",", "its", "a", "great", "computer", "."], ["Just", "be", "careful", ";", "you", "always", "have", "to", "give", "up", "some", "good", "stuff", "for", "others", "."], ["Runs", "like", "a", "champ", "...", ".."], ["Really", "great", "...", "Well", "let", "me", "start", "at", "the", "beginning", "."], ["Premium", "price", "for", "the", "OS", "more", "than", "anything", "else", "."], ["This", "was", "a", "gift", "for", "my", "grand", "son", "."], ["I", "was", "a", "little", "concerned", "about", "the", "touch", "pad", "based", "on", "reviews", ",", "but", "I", "'ve", "found", "it", "fine", "to", "work", "with", "."], ["I", "bought", "this", "Mac", "book", "pro", "along", "with", "a", "new", "27", "''", "iMac", "and", "while", "they", "are", "still", "light", "years", "more", "reliable", "than", "a", "PC", "I", "have", "noticed", "a", "decline", "in", "the", "reliability", "of", "my", "Mac", "computers", "."], ["The", "sound", "as", "mentioned", "earlier", "is", "n't", "the", "best", ",", "but", "it", "can", "be", "solved", "with", "headphones", "."], ["The", "track", "pad", "is", "a", "bit", "squirrely", "at", "times", "-", "sometimes", "too", "sensitive", ",", "and", "sometimes", "a", "bit", "unresponsive", ",", "but", "it", "'s", "usable", "."], ["However", ",", "the", "experience", "was", "great", "since", "the", "OS", "does", "not", "become", "unstable", "and", "the", "application", "will", "simply", "shutdown", "and", "reopen", "."], ["Then", "only", "FOUR", "months", "later", ",", "my", "great", "MacBook", "pro", "FAILED", "."], ["If", "you", "ask", "me", ",", "for", "this", "price", "it", "should", "be", "included", "."], ["The", "battery", "is", "not", "as", "shown", "in", "the", "product", "photos", "."], ["Even", "though", "I", "could", "have", "gotten", "a", "pc", "twice", "the", "speed", "for", "the", "same", "price", "I", "still", "think", "there", "'s", "nothing", "like", "a", "Mac", "."], ["Seems", "a", "much", "more", "economical", "way", "to", "get", "into", "Apple", "than", "their", "other", "computers", "."], ["Shipping", "was", "quick", "and", "product", "described", "was", "the", "product", "sent", "and", "so", "much", "more", "..."], ["I", "'m", "so", "disgusted", "that", "I", "wasted", "my", "money", "on", "this", "product", "."], ["All", "you", "get", "is", "a", "box", "and", "a", "computer", "."], ["the", "retina", "display", "display", "make", "pictures", "i", "took", "years", "ago", "jaw", "dropping", "."], ["Its", "only", "crashed", "on", "me", "one", "time", "in", "the", "3", "months", "i", "'ve", "had", "it", "."], ["The", "Mac", "Mini", "is", "probably", "the", "simplest", "example", "of", "compact", "computing", "out", "there", "."], ["Instead", ",", "I", "'ll", "focus", "more", "on", "the", "actual", "performance", "and", "feature", "set", "of", "the", "hardware", "itself", "so", "you", "can", "make", "an", "educated", "decision", "on", "which", "Mac", "to", "buy", "."], ["My", "bag", "just", "got", "a", "little", "lighter", "."], ["I", "'m", "Not", "exagerating", "when", "I", "say", "this", "computer", "is", "perfect..i", "It", "is", "!", "!"], ["This", "machine", "is", "flawless", ",", "fast", ",", "and", "classy", "."], ["Other", "ports", "include", "FireWire", "800", ",", "Gigabit", "Ethernet", ",", "MagSafe", "port", ",", "Microphone", "jack", "."], ["I", "stayed", "up", "half", "the", "night", "enjoying", "my", "new", "MacBook", "Pro", "."], ["This", "laptop", "is", "a", "100", "times", "better", "than", "a", "Chromebook", "!"], ["Additionally", ",", "there", "is", "barely", "a", "ventilation", "system", "in", "the", "computer", ",", "and", "even", "the", "simple", "activity", "of", "watching", "videos", "let", "alone", "playing", "steam", "games", "causes", "the", "laptop", "to", "get", "very", "very", "hot", ",", "and", "in", "fact", "impossible", "to", "keep", "on", "lap", "."], ["At", "$", "1899", "to", "start", ",", "this", "is", "no", "cheap", "machine", "."], ["Chatting", "with", "Acer", "support", ",", "I", "was", "advised", "the", "problem", "was", "corrupted", "operating", "system", "files", "."], ["It", "'s", "been", "a", "couple", "weeks", "since", "the", "purchase", "and", "I", "'m", "struggle", "with", "finding", "the", "correct", "keys", "(", "but", "that", "was", "expected", ")", "."], ["Many", "people", "complain", "about", "the", "new", "OS", ",", "and", "it", "'s", "urgent", "for", "Apple", "to", "fix", "it", "asap", "!"], ["Now", "that", "I", "have", "upgraded", "to", "Lion", "I", "am", "much", "happier", "about", "MAC", "OS", "and", "have", "just", "bought", "an", "iMac", "for", "office", "."], ["User", "upgradeable", "RAM", "and", "HDD", "."], ["But", "I", "wanted", "the", "Pro", "for", "the", "CD", "/", "DVD", "player", "."], ["I", "might", "have", "read", "it", "incorrectly", ",", "but", "better", "safe", "than", "sorry", "right", "?"], ["The", "ultimate", "graduation", "gift", "."], ["The", "RAM", "memory", "is", "good", "but", "should", "have", "splurged", "for", "8Mb", "instead", "of", "4Mb", "."], ["was", "debating", "to", "buy", "one", "for", "months", ",", "checked", "out", "different", "stuff", "on", "youtube", ",", "and", "read", "different", "articles", "and", "debates", ",", "I", "just", "didnt", "really", "wan", "na", "spend", "the", "money", "but", "Im", "glad", "that", "I", "did", "."], ["I", "love", "it", "and", "would", "recommend", "it", "to", "everyone", "who", "is", "tired", "of", "the", "constant", "attention", "PC", "'s", "require", "."], ["I", "was", "a", "little", "worry", "at", "first", "because", "I", "do", "n't", "have", "a", "lot", "of", "experience", "with", "os.x", "and", "windows", "has", "always", "been", "second", "nature", "to", "me", "after", "many", "years", "of", "using", "windows", "."], ["I", "am", "an", "Info", "Sys", "major", "in", "college", ",", "so", "I", "started", "researching", "this", "issue", "on", "my", "own", "."], ["Solution", ":", "it", "turned", "out", "to", "be", "pretty", "simple", "."], ["With", "the", "softwares", "supporting", "the", "use", "of", "other", "OS", "makes", "it", "much", "better", "."], ["Still", "have", "n't", "solved", "this", "."], ["I", "then", "upgraded", "to", "Mac", "OS", "X", "10.8", "``", "Mountain", "Lion", "''", "."], ["It", "is", "EXTREMELY", "fast", "and", "never", "lags", "."], ["I", "told", "them", "that", "I", "just", "received", "my", "brand", "new", "MacBook", "but", "I", "was", "having", "issues", "."], ["I", "was", "considering", "buying", "the", "Air", ",", "but", "in", "reality", ",", "this", "one", "has", "a", "more", "powerful", "performance", "and", "seems", "much", "more", "convenient", ",", "even", "though", "it", "'s", "about", ".20", "inch", "thicker", "and", "2", "lbs", "heavier", "."], ["At", "home", "and", "the", "office", "it", "gets", "plugged", "into", "an", "external", "24", "''", "LCD", "screen", ",", "so", "built", "in", "screen", "size", "is", "not", "terribly", "important", "."], ["Hopefully", "my", "replacement", "is", "brand", "new", "."], ["Just", "beware", "no", "DVD", "slot", "so", "when", "I", "went", "to", "install", "software", "I", "had", "on", "CD", "I", "could", "n't", "."], ["I", "bought", "it", "to", "be", "able", "to", "dedicate", "a", "small", ",", "portable", "laptop", "to", "my", "writing", "and", "was", "surprised", "to", "learn", "that", "I", "needed", "to", "buy", "a", "word", "processing", "program", "to", "do", "so", "."], ["This", "version", "of", "MacBook", "Pro", "runs", "on", "a", "third", "-", "generation", "CPU", "(", "``", "Ivy", "Bridge", "''", ")", ",", "not", "the", "latest", "fourth", "-", "generation", "Haswell", "CPU", "the", "2013", "version", "has", "."], ["Actually", ",", "I", "think", "I", "was", "intimidated", "by", "the", "change", "from", "a", "PC", "."], ["No", "Cd", "Rom", "in", "the", "new", "version", "there", "'s", "no", "way", "I", "'m", "spending", "that", "kind", "of", "money", "on", "something", "has", "less", "features", "than", "the", "older", "version", "."], ["Definitely", "worth", "spending", "the", "money", "on", "it", "."], ["I", "have", "three", "words", ":", "Piece", "of", "Junk", "!"], ["the", "volume", "is", "really", "low", "to", "low", "for", "a", "laptopwas", "not", "expectin", "t", "volume", "to", "be", "so", "lowan", "i", "hate", "that", "about", "this", "computer"], ["Fits", "all", "my", "personal", "needs", "."], ["I", "'m", "the", "pro-", "active", "type", "so", "I", "went", "off", "and", "did", "some", "preventative", "fixes", "."], ["and", "its", "not", "hard", "to", "accidentally", "bang", "it", "against", "something", "so", "i", "recommend", "getting", "a", "case", "to", "protect", "it", "."], ["I", "wanted", "to", "explore", "what", "the", "Mac", "was", "all", "about", "."], ["I", "got", "this", "at", "an", "amazing", "price", "from", "Amazon", "and", "it", "arrived", "just", "in", "time", "."], ["Every", "time", "I", "log", "into", "the", "system", "after", "a", "few", "hours", ",", "there", "is", "this", "endlessly", "frustrating", "process", "that", "I", "have", "to", "go", "through", "."], ["The", "majority", "of", "the", "reviews", "seem", "to", "be", "for", "the", "13.3", "MacBook", "Pro", "Model", "#", "MD101LL/", "A", "."], ["Put", "a", "SSD", "and", "use", "a", "21", "''", "LED", "screen", ",", "this", "set", "up", "is", "silky", "smooth", "!"], ["I", "saw", "the", "bad", "reviews", "from", "people", "saying", "to", "buy", "directly", "from", "Apple", "and", "I", "was", "concerned", "but", "I", "took", "my", "chances", "and", "am", "overly", "impressed", "."], ["The", "case", "is", "now", "slightly", "larger", "than", "the", "previous", "generation", ",", "but", "the", "lack", "of", "an", "external", "power", "supply", "justifies", "the", "small", "increase", "in", "size", "."], ["I", "had", "to", "buy", "a", "wireless", "mouse", "to", "go", "with", "it", ",", "as", "I", "am", "old", "school", "and", "hate", "the", "pad", ",", "but", "knew", "that", "before", "I", "bought", "it", ",", "now", "it", "works", "great", ",", "need", "to", "get", "adjusted", "to", "the", "key", "board", ",", "as", "I", "am", "used", "to", "a", "bigger", "one", "and", "pounding", "."], ["When", "considering", "a", "Mac", ",", "look", "at", "the", "total", "cost", "of", "ownership", "and", "not", "just", "the", "initial", "price", "tag", "."], ["Has", "all", "the", "other", "features", "I", "wanted", "including", "a", "VGA", "port", ",", "HDMI", ",", "ethernet", "and", "3", "USB", "ports", "."], ["A", "great", "college", "tool", "!"], ["The", "only", "thing", "I", "dislike", "about", "this", "laptop", "are", "the", "rubber", "pads", "found", "on", "the", "bottom", "of", "the", "computer", "for", "grip", "."], ["I", "called", "apple", "and", "no", "solution", "."], ["It", "'s", "a", "decent", "computer", "for", "the", "price", "and", "hopefully", "it", "will", "last", "a", "long", "time", "."], ["I", "was", "really", "happy", "because", "it", "is", "a", "much", "better", "price", "on", "amazon.com", "than", "it", "was", "in", "the", "Mac", "store", "."], ["The", "worst", "a", "Mac", "ever", "did", "to", "me", "was", "freeze", "up", "."], ["The", "nicest", "part", "is", "the", "low", "heat", "output", "and", "ultra", "quiet", "operation", "."], ["I", "am", "paying", "apple", "to", "kill", "my", "self", "and", "my", "wallet", "."], ["NO", "STAR", "FOR", "THIS", "TRASH", ".", "[", "..."], ["I", "will", "upgrade", "the", "ram", "myself", "(", "because", "with", "this", "model", "you", "can", "you", "can", "do", "it", ")", "later", "on", "."], ["The", "price", "is", "200", "dollars", "down", "."], ["this", "Mac", "Mini", "does", "not", "have", "a", "built", "-", "in", "mic", ",", "and", "it", "would", "seem", "that", "its", "Mac", "OS", "10.9", "does", "not", "handle", "external", "microphones", "properly", "."], ["A", "lot", "of", "features", "and", "shortcuts", "on", "the", "MBP", "that", "I", "was", "never", "exposed", "to", "on", "a", "normal", "PC", "."], ["Was", "n't", "sure", "if", "I", "was", "going", "to", "like", "it", "much", "less", "love", "it", "so", "I", "went", "to", "a", "local", "best", "buy", "and", "played", "around", "with", "the", "IOS", "system", "on", "a", "Mac", "Pro", "and", "it", "was", "totally", "unique", "and", "different", "."], ["Quietest", "laptop", "I", "have", "ever", "owned", "."], ["air", "has", "higher", "resolution", "but", "the", "fonts", "are", "small", "."], ["again", "this", "is", "just", "my", "personal", "honest", "opinion", "."], ["If", "you", "have", "much", "higher", "expectations", "than", "that", "...", "I", "would", "look", "elsewhere", "."], ["working", "with", "Mac", "is", "so", "much", "easier", ",", "so", "many", "cool", "features", "."], ["I", "'m", "going", "to", "buy", "a", "logitevh", "c270", "."], ["Very", "happy", "with", "my", "purchase", "."], ["I", "like", "the", "brightness", "and", "adjustments", "."], ["I", "'M", "SO", "HAPPY", "WITH", "MY", "macbook", "pro", "!"], ["I", "only", "wish", "this", "mac", "had", "a", "CD", "/", "DVD", "player", "built", "in", "."], ["The", "only", "thing", "I", "miss", "is", "that", "my", "old", "Alienware", "laptop", "had", "backlit", "keys", "."], ["The", "only", "thing", "I", "miss", "are", "the", "``", "Home", "/", "End", "''", "type", "keys", "and", "other", "things", "that", "I", "grew", "accustomed", "to", "after", "so", "long", "."], ["So", "happy", "with", "this", "purchase", ",", "I", "just", "wish", "it", "came", "with", "Microsoft", "Word", "."], ["It", "is", "more", "than", "enough", "computer", "to", "keep", "up", "with", "the", "needs", "of", "a", "high", "school", "student", "."], ["It", "has", "enough", "memory", "and", "speed", "to", "run", "my", "business", "with", "all", "the", "flexibility", "that", "comes", "with", "a", "laptop", "."], ["The", "speed", ",", "the", "simplicity", ",", "the", "design", "..", "it", "is", "lightyears", "ahead", "of", "any", "PC", "I", "have", "ever", "owned", "."], ["I", "love", "everything", "about", "this", "computer", "."], ["I", "found", "it", "toughest", "to", "decide", "between", "Dell", "ultra", "books", "and", "Apple", "."], ["The", "battery", "life", "is", "excellent", ",", "the", "display", "is", "excellent", ",", "and", "downloading", "apps", "is", "a", "breeze", "."], ["The", "screen", ",", "the", "software", "and", "the", "smoothness", "of", "the", "operating", "system", "."], ["While", "we", "struggle", "with", "all", "the", "crashes", "and", "viruses", ",", "the", "kids", "computers", "stay", "consistent", "and", "so", "we", "caved", "in", "and", "bought", "one", "for", "buisness", "!"], ["I", "do", "n't", "want", "to", "RUN", "a", "computer", ";", "I", "want", "to", "USE", "a", "computer", "."], ["i", "have", "dropped", "mine", "a", "couple", "times", "with", "only", "a", "slim", "plastic", "case", "covering", "it", "."], ["I", "also", "made", "a", "recovery", "USB", "stick", "."], ["Being", "a", "PC", "user", "for", "many", "years", "to", "switch", "to", "a", "Mac", "I", "will", "not", "go", "back", "."], ["But", "with", "this", "laptop", ",", "the", "bass", "is", "very", "weak", "and", "the", "sound", "comes", "out", "sounding", "tinny", "."], ["I", "do", "admit", "it", "is", "pricey", "but", "the", "saying", "is", "really", "true", "with", "this", "MacBook", "Pro", "Laptop", "(", "You", "get", "what", "you", "pay", "for", ")", "."], ["I", "'ve", "almost", "have", "bought", "every", "generation", "of", "MacMinis", "since", "2005", ",", "and", "this", "one", "has", "n't", "let", "me", "down", "."], ["The", "built", "quality", "is", "really", "good", ",", "I", "was", "so", "Happy", "and", "excited", "about", "this", "Product", "."], ["I", "am", "loving", "the", "fast", "performance", "also", "."], ["I", "had", "to", "return", "it", "because", "it", "would", "n't", "even", "start", "."], ["Further", ",", "this", "Mac", "Mini", "has", "a", "sloppy", "Bluetooth", "interface", "(", "courtesy", "of", "the", "Mac", "OS", ")", "and", "the", "range", "is", "poor", "."], ["Great", "deal", "on", "an", "amazing", "lap", "top", "!"], ["If", "you", "start", "on", "the", "far", "right", "side", "and", "scroll", "to", "your", "left", "the", "start", "menu", "will", "automatically", "come", "up", "."], ["Best", "money", "I", "ever", "spent", "."], ["My", "only", "gripe", "would", "be", "the", "need", "to", "add", "more", "RAM", "."], ["But", "I", "did", "n't", "want", "to", "spend", "another", "thousand", "on", "a", "laptop", "since", "my", "work", "already", "provides", "me", "with", "a", "PC", "."], ["Fine", "if", "you", "have", "a", "touch", "screen", "."], ["can", "never", "go", "wrong", "with", "apple", "products", "."], ["As", "far", "as", "user", "type", "-", "I", "dabble", "in", "everything", "from", "games", "(", "WoW", ")", "to", "Photoshop", ",", "but", "nothing", "professionally", "."], ["It", "doesnt", "get", "hot", "like", "my", "PC", ",", "with", "technology", "always", "at", "the", "tip", "of", "our", "fingertips", "anytime", "I", "forget", "how", "to", "do", "something", "i", "just", "google", "it", "."], ["I", "re", "-", "seated", "the", "``", "WLAN", "''", "card", "inside", "and", "re", "-", "installed", "the", "LAN", "device", "drivers", "."], ["This", "by", "far", "beats", "any", "computer", "out", "on", "the", "market", "today", "built", "well", ",", "battery", "life", "AMAZING", "."], ["I", "have", "n't", "used", "it", "for", "anything", "high", "tech", "yet", ",", "but", "I", "love", "it", "already", "."], ["The", "OS", "is", "easy", ",", "and", "offers", "all", "kinds", "of", "surprises", "."], ["I", "had", "to", "get", "Apple", "Customer", "Support", "to", "correct", "the", "problem", "."], ["Ideal", "for", "someone", "on", "the", "go", "or", "for", "a", "high", "school", "students", "."], ["A", "veryimportant", "feature", "is", "Firewire", "800", "which", "in", "my", "experience", "works", "better", "then", "USB3", "(", "in", "PC", "enabled", "with", "USB3", ")", "I", "was", "not", "originally", "sold", "on", "the", "MAC", "OS", "I", "felt", "it", "was", "inferior", "in", "many", "ways", "To", "Windows", "7", "."], ["I", "like", "iTunes", ",", "the", "apparent", "security", ",", "the", "Mini", "form", "factor", ",", "all", "the", "nice", "graphics", "stuff", "."], ["The", "first", "time", "I", "used", "the", "card", "reader", "it", "took", "half", "an", "hour", "and", "a", "pair", "of", "tweezers", "to", "remove", "the", "card", "."], ["This", "flaw", "unfortunately", "detracts", "from", "everything", "else", "Apple", "got", "right", "with", "the", "Mini", "."], ["After", "replacing", "the", "spinning", "hard", "disk", "with", "an", "ssd", "drive", ",", "my", "mac", "is", "just", "flying", "."], ["I", "know", "some", "people", "complained", "about", "HDMI", "issues", "but", "they", "released", "a", "firmware", "patch", "to", "address", "that", "issue", "."], ["With", "the", "needs", "of", "a", "professional", "photographer", "I", "generally", "need", "to", "keep", "up", "with", "the", "best", "specs", "."], ["Added", "an", "iMac", "about", "2", "years", "later", "."], ["packing", "and", "everything", "was", "perfect"], ["I", "will", "not", "hesitate", "to", "recommend", "it", "to", "family", "and", "friends"], ["I", "called", "Toshiba", "where", "I", "gave", "them", "the", "serial", "number", "and", "they", "informed", "me", "that", "they", "were", "having", "issues", "with", "the", "mother", "boards", "."], ["I", "seem", "to", "be", "having", "repeat", "problems", "as", "the", "Mother", "Board", "in", "this", "one", "is", "diagnosed", "as", "faulty", ",", "related", "to", "the", "graphics", "card", "."], ["It", "also", "comes", "with", "4G", "of", "RAM", "but", "if", "you", "'re", "like", "me", "you", "want", "to", "max", "that", "out", "so", "I", "immediately", "put", "8G", "of", "RAM", "in", "her", "and", "I", "'ve", "never", "used", "a", "computer", "that", "performs", "better", "."], ["This", "computer", "is", "also", "awesome", "for", "my", "sons", "virtual", "home", "schooling", "."], ["Cost", "is", "more", "as", "compared", "to", "other", "brands", "."], ["also", "...", "-", "excellent", "operating", "system", "-", "size", "and", "weight", "for", "optimal", "mobility", "-", "excellent", "durability", "of", "the", "battery", "-", "the", "functions", "provided", "by", "the", "trackpad", "is", "unmatched", "by", "any", "other", "brand", "-"], ["This", "hardware", "seems", "to", "be", "better", "than", "the", "iMac", "in", "that", "it", "is", "n't", "$", "1400", "and", "smaller", "."], ["I", "'m", "done", "with", "WinDoze", "computers", "."], ["I", "'ve", "had", "it", "for", "about", "2", "months", "now", "and", "found", "no", "issues", "with", "software", "or", "updates", "."], ["the", "latest", "version", "does", "not", "have", "a", "disc", "drive", "."], ["Screen", "-", "although", "some", "people", "might", "complain", "about", "low", "res", "which", "I", "think", "is", "ridiculous", "."]]
