# Supplementary material for: Aspect extraction on user textual reviews using multi-channel convolutional neural network
Source: PeerJ Comput Sci. 2019 May 6;5:e191. doi: 10.7717/peerj-cs.191 (PMC7924670; doi:10.7717/peerj-cs.191)
Supplement: Supplemental Information 7 [file peerj-cs-05-191-s007.json]

{"raining": 4069, "unpretentious": 7286, "four": 410, "compatable": 1910, "Does": 2639, "hanging": 1097, "Until": 2599, "increase": 700, "LAST": 2746, "immature": 7261, "flicking": 2576, "Frankly": 5763, "deli": 5821, "SP2": 1697, "oceans": 7983, "dell": 1638, "figs": 5614, "XPS": 1043, "Old": 6419, "bringing": 5637, "disturb": 7848, "basics": 3768, "internally": 2172, "prize": 5990, "Less": 7630, "wooden": 6484, "clientele": 7111, "satchel": 4364, "Tuesday": 7931, "Paul": 7369, "straight": 2894, "specially": 2261, "tired": 1133, "refleshment": 6818, "elegant": 684, "second": 555, "Iphone": 2514, "errors": 4360, "Samsung": 3494, "fingers": 3205, "Wrong": 7377, "resilient": 2300, "replaced": 752, "recommand": 7143, "herb": 6625, "here": 300, "reported": 4951, "Yuka": 6385, "dorm": 4723, "kids": 1403, "unfriendly": 7095, "reports": 4167, "NOT": 443, "NOW": 3643, "NOR": 7565, "pairings": 7393, "criticism": 5015, "Compared": 1543, "explained": 3185, "Three": 1844, "replace": 402, "brought": 1289, "MMmmm": 6203, "Basic": 3934, "Basil": 6712, "unit": 1022, "Jumper": 8336, "Pagoda": 7901, "spoke": 2622, "quintessential": 7670, "browse": 2380, "7hrs": 2286, "music": 649, "therefore": 1377, "until": 199, "paperwork": 4164, "9/": 7308, "relax": 2864, "detracts": 5567, "yahoo": 880, "hurt": 3824, "99": 4304, "glass": 748, "90": 2795, "hold": 1072, "locked": 926, "pursue": 5359, "blade": 3599, "temperatures": 872, "leaped": 5147, "example": 1773, "Le": 8473, "foodie": 7928, "triple": 7469, "La": 5745, "household": 4724, "organized": 2895, "reviewing": 7623, "want": 923, "absolute": 2787, "LG": 900, "complaining": 4368, "travel": 467, "feature": 1282, "machine": 358, "how": 287, "hot": 947, "LS": 6831, "MD103LL/": 5368, "yum": 6706, "A": 608, "gaming": 222, "NB305": 3385, "beauty": 4913, "cuisine": 6129, "typed": 805, "reminescent": 8170, "wrong": 631, "FOUND": 7971, "types": 6648, "typer": 5109, "effective": 2990, "wins": 5975, "attracts": 7306, "headquarters": 640, "Fabulous": 7103, "specks": 3960, "Another": 1031, "keeps": 1622, "wine": 5615, "selecion": 6997, "PEOPLE": 8121, "welcomed": 4309, "Alphabet": 6671, "vary": 4954, "murals": 8295, "rewarded": 7242, "Told": 5927, "admirably": 5244, "His": 3641, "fit": 3041, "fix": 140, "SuperDrive": 5419, "receipies": 6280, "hidden": 6085, "easier": 670, "workhorse": 3441, "effects": 2350, "velcro": 3522, "schools": 3633, "braised": 6880, "sixteen": 580, "silver": 3525, "represents": 7776, "Winelist": 8071, "noticably": 5189, "Shame": 7877, "noticable": 4590, "Hutner": 6844, "addicted": 3977, "medicore": 5959, "Mouse": 3944, "whim": 2983, "financial": 5087, "woes": 1855, "series": 764, "strips": 5807, "turnip": 6865, "message": 2019, "self-": 2485, "freeze": 302, "re": 2706, "encourage": 2398, "noice": 8235, "adapt": 4346, "Garmin": 1151, "meantioned": 2338, "threatened": 7863, "surveys": 4214, "grapes": 7994, "Soft": 5389, "enormous": 936, "ate": 5669, "urban-": 8380, "heading": 3134, "takeout": 6151, "shipped": 830, "musicians": 4265, "speedy": 3248, "eatting": 7311, "NB305-": 65, "clothes": 5957, "resetting": 3932, "speeds": 4666, "wasy": 2527, "17-": 2445, "Please": 4438, "shopped": 340, "spinning": 2823, "176": 3677, "175": 1596, "clarity": 3563, "170": 7378, "Sonic": 3893, "olds": 7138, "C'mon": 3325, "service": 38, "similarly": 1736, "engagement": 7312, "returns": 8103, "needed": 1604, "newegg": 2080, "listed": 3736, "legs": 4273, "bitter": 6186, "easy-": 1571, "listen": 1829, "predictably": 7615, "technique": 7753, "iChat": 118, "masala": 6200, "L505-": 2698, "Beautiful": 6293, "showed": 7444, "crave": 6774, "exclaimed": 6627, "feeling": 4929, "Gradually": 1078, "runner": 7413, "reurn": 2797, "..always": 5044, "spectrum": 3275, "runned": 6569, "dozen": 7893, "Then": 613, "tikka": 7602, "courier": 4663, "person": 1373, "soaked": 6458, "gripe": 5551, "vga": 1138, "recommended": 2159, "causing": 2821, "defiantly": 6215, "They": 231, "Russe": 6582, "Ask": 7031, "Brunch": 8151, "Sardine": 8200, "thrilled": 2187, "Wish": 7501, "henrymillionare": 8031, "welll": 5933, "mouth": 2049, "addict": 504, "letter": 3373, "Logic": 5312, "macbook": 507, "mainboard": 4017, "Lexicographers": 7746, "tech": 34, "came": 588, "Prixe": 6927, "saying": 3602, "cooking": 6508, "Union": 6049, "penang": 6126, "tequila": 7304, "prix": 7644, "fennel": 8501, "participate": 4212, "\u2018": 7686, "Cords": 4829, "cheaply": 1551, "691": 2762, "Premium": 1990, "Urchin": 6017, "quaint": 6136, "menu": 1362, "mens": 7379, "clicker": 2695, "touched": 1229, "rich": 3304, "heartily": 3003, "Fixe": 5755, "15in": 2448, "plate": 4655, "Nevertheless": 7442, "inoperative": 3368, "pocket": 4719, "altogether": 4958, "X": 1396, "Piece": 5502, "tips": 6551, "layout": 2893, "nicely": 1578, "patch": 5571, "Rib": 6308, "Clearly": 3217, "reinsalled": 2569, "respond": 2735, "blew": 5059, "disaster": 7530, "fair": 6254, "Gruppo": 7145, "sensitivity": 4135, "Firewire": 5052, "evolving": 4578, "unexpectedly": 1792, "pads": 4965, "result": 3360, "fail": 3163, "Dogs": 7815, "best": 426, "10/": 5429, "yada": 2784, "48th": 6847, "Gluten": 8350, "lots": 76, "dismissive": 7944, "wikipedia": 5266, "score": 4197, "scorn": 7760, "STARTER": 3164, "skimpy": 6728, "men": 1087, "parallels": 4458, "extend": 351, "nature": 1970, "NB205s": 4490, "Qosmio": 1875, "openning": 3549, "downgrade": 5412, "Macboook": 4152, "accident": 1468, "sacrificing": 1693, "country": 2417, "adapter": 2664, "heating": 3486, "planned": 4249, "dents": 2091, "ASUS": 1901, "argue": 7512, "asked": 841, "30th": 4961, "vain": 3630, "compuer": 3002, "improvment": 944, "2nd": 1916, "Sorry": 736, "trivialities": 5700, ".": 19, "restarts": 4148, "much": 105, "sommelier": 8074, "Hewlett": 3358, "tutorials": 1018, "fry": 5167, "spongey": 4928, "incompetent": 6543, "life": 18, "recomend": 1371, "eastern": 3734, "worker": 7920, "wish": 1136, "ZERO": 5248, "substance": 6740, "child": 2207, "worked": 677, "chill": 3086, "heavier": 2365, "Beware": 2238, "professionally": 5555, "played": 1866, "LOL": 6283, "conditioned": 5143, "player": 2566, "upscale": 6075, "anticipating": 6260, "LOU": 4754, "07/": 4952, "ignoring": 8167, "trusted": 2577, "damaged": 1129, "taped": 1149, "portobello": 7339, "things": 258, "Oh": 247, "rebellion": 4369, "split": 4926, "toasted": 6768, "european": 6539, "fairly": 1732, "Runs": 1438, "inadvertently": 1856, "Maybe": 3262, "45mins": 7860, "Apples": 4988, "ownership": 4464, "tuna": 5677, "spotty": 6435, "Domincan": 6796, "BATTERY": 2711, "academic": 4037, "corporate": 8259, "Cassuolet": 6175, "CONS": 5428, "Thank": 722, "THAT": 3212, "Notebooks": 2343, "fantastic": 2692, "disguise": 8463, "financially": 2484, "lassi": 7036, "THAN": 3886, "Happy": 3666, "reboot": 1888, "Offer": 5145, "ease": 813, "slices": 7071, "had": 28, "easy": 97, "has": 87, "preciously": 3937, "casually": 7332, "possible": 2881, "possibly": 3103, "otherworldly": 7280, "Emilio": 6410, "unique": 1878, "Mackerel": 7987, "remind": 3052, "steps": 5300, "Further": 5548, "beneficial": 8179, "right": 1487, "old": 521, "crowd": 5738, "people": 77, "System": 3873, "Pharmacy": 4502, "captive": 2906, "Norton": 3856, "enemies": 4797, "for": 70, "bottom": 769, "creative": 4939, "when": 296, "Facebook": 2072, "pondered": 3778, "Royce": 3695, "Admittedly": 5895, "barcode": 4448, "Kha": 6618, "memorable": 6351, "manufacturing": 3758, "First": 2211, "benches": 6485, "dollars": 368, "o": 2465, "slightly": 3899, "match": 6693, "Feb": 4717, "'ino": 6521, "Fieri": 8097, "honeymoon": 3685, "PROBLEMS": 3387, "soo": 6616, "son": 112, "Few": 4305, "Management": 8253, "soy": 6456, "sox": 7967, "Korean": 7618, "mbp": 5098, "support": 129, "constantly": 729, "Hand": 6018, "width": 3909, "definatly": 2314, "sowish": 3073, "happy": 582, "Appetizers": 6928, "offer": 1325, "Eel": 6029, "waitstaffs": 6459, "Eee": 3369, "risottos": 7208, "inside": 1350, "Dungeness": 8339, "devices": 291, "unwelcoming": 7841, "nicest": 5522, "servings": 6932, "pricing": 3253, "150": 1976, "shooter": 4095, "Sit": 5838, "159": 2313, "Crust": 7190, "''": 52, "calzones": 6714, "Squad": 1484, "exist": 4695, "Wretched": 7612, "Francisco": 8110, "floor": 3787, "accomodating": 6166, "ourselves": 6083, "Okay-": 6120, "Murphy": 8149, "ambitious": 8482, "albacore": 8486, "smell": 6719, "roll": 4793, "'s": 286, "models": 3823, "transported": 6403, "'d": 974, "recenlty": 3665, "'a": 3265, "eacute": 8494, "'m": 417, "time": 79, "push": 2227, "'M": 4080, "osx": 4930, "whoever": 7079, "reviewers": 5916, "Desktop": 1803, "burritos": 8035, "phonenumber": 960, "understandable": 6563, "92": 4394, "freelance": 4684, "5'6": 7831, "veg": 6432, "Peep": 8474, "Believe": 8215, "INVOLVES": 2710, "WEEK": 7296, "SAYING": 3970, "downloading": 4288, "icing": 6976, "Everytime": 5841, "choice": 1446, "saag": 8014, "farro": 7666, "knapsack": 4822, "stays": 5004, "exact": 3691, "minute": 3803, "cooks": 8159, "mahi": 6703, "Overpriced": 7211, "tear": 2178, "Tax": 5193, "leave": 1073, "solved": 1492, "settle": 4610, "team": 53, "Tal": 6781, "loads": 538, "prevent": 5289, "droid": 316, "M-": 1974, "sigh": 6361, "O.G": 7198, "sign": 2524, "catatonic": 4549, "Latin": 6803, "cleanliness": 7625, "celebrated": 2899, "melt": 6038, "current": 3741, "bargin": 1636, "L.A.": 8007, "falling": 2170, "crashing": 731, "True": 3980, "TYPIST": 3451, "Me": 2289, "Emma": 6193, "grandparents": 1801, "understanding": 4472, "yards": 1329, "address": 3190, "alone": 2818, "along": 428, "My": 583, "expensve": 4687, "brilliant": 5024, "wherever": 7082, "accomplished": 4677, "throughput": 2827, "MS": 2278, "MY": 1254, "REAL": 4883, "tasks": 1985, "love": 263, "proportion": 7300, "prefer": 4637, "bloody": 2239, "marvelous": 5265, "Enough": 3168, "fake": 4881, "bookmarks": 5157, "Mermaid": 6496, "crammed": 6241, "August": 3614, "working": 404, "positive": 5433, "angry": 5843, "tightly": 3678, "by": 632, "Comfterbale": 3192, "opposed": 1409, "Worst": 7804, "Those": 857, "L305D": 586, "introducing": 5948, "``": 50, "afford": 3184, "apparent": 5565, "cubersome": 4504, "usuallly": 8381, "visual": 4651, "everywhere": 3498, "scratches": 2090, "easiest": 1363, "originally": 2691, "printing": 4439, "values": 5616, "following": 6505, "Our": 3647, "logon": 3361, "Out": 5009, "Awsome": 6806, "EeePC": 2044, "mirrors": 7473, "awesome": 1392, "MacOSX": 3717, "virgins": 6935, "BAD": 4773, "incremental": 7922, "allowed": 6544, "DV6000": 3359, "winter": 5839, "savor": 7243, "Who": 1728, "optimal": 4652, "Why": 5365, "Meets": 1868, "spot": 3490, "latte": 5242, "applications": 96, "explored": 6673, "date": 475, "such": 1213, "suck": 4155, "truly": 1575, "data": 1635, "shockingly": 4146, "surfing": 2437, "varieties": 6986, "Needless": 124, "wheelchair": 3770, "ordinarily": 4571, "st": 7601, "mango": 8282, "so": 29, "TFT": 2668, "pulled": 2475, "se": 6882, "sd": 1926, "drunken": 6514, "Barney": 6916, "nobu": 8207, "LESS": 4377, "webpage": 3098, "differences": 3088, "unacceptable": 4625, "years": 411, "course": 1300, "ssd": 5568, "\u201c": 5363, "splurge": 8006, "avid": 2860, "lackluster": 2912, "bagels": 6003, "torn": 3523, "attraction": 5937, "celebrate": 6258, "decreased": 2186, "visiting": 6007, "instantly": 4712, "downsizing": 8082, "Acers": 3689, "recipients": 2055, "Jimmys": 6795, "Stupidly": 3018, "Maximum": 1785, "retrain": 7885, "year-": 5107, "compelled": 7181, "matched": 4751, "&": 7950, "Maggot": 7441, "didn": 8237, "Yellow": 6022, "Warcraft": 3797, "quarter": 3620, "repaired": 237, "smoky": 7328, "spontaniously": 2381, "owing": 2998, "salads": 6130, "Satellite": 585, "Added": 5573, "rounding": 4349, "Michigan": 2812, "Leopard": 1395, "799": 5334, "believers": 3356, "seriously": 2879, "investigation": 4489, "Joe": 8163, "internet": 603, "suggesting": 6655, "FUNCTION": 4263, "complimented": 7701, "ocasionally": 6056, "million": 3712, "quite": 1727, "recordings": 3811, "complicated": 3854, "Either": 4540, "besides": 3864, "quits": 2567, "6:20": 7583, "remainder": 7634, "seventy": 1652, "Money": 1076, "retrieving": 7100, "programming": 2916, "Qousmio": 2602, "routed": 1881, "massive": 4400, "SENTENCES": 2546, "routes": 3855, "router": 3258, "8500": 4198, "intuition": 4912, "saving": 1476, "clause": 846, "distan": 2470, "one": 113, "reopen": 5446, "mignon": 6214, "anti-": 4627, "open": 579, "city": 5766, "Monday": 8160, "bite": 6366, "indicate": 4956, "2": 374, "draft": 7970, "stuffed": 7170, "definitly": 4173, "Thoughts": 2255, "on-": 4584, "proving": 4861, "ridiculous": 1594, "1199.00": 4975, "fooled": 6772, "boyfriend": 2290, "Lanterna": 5746, "bored": 5705, "Ciao": 6420, "favors": 6817, "future": 424, "glossy": 1444, "proactive": 4083, "san": 2775, "nicer": 1155, "Al": 7206, "turned": 143, "locations": 6450, "sad": 2979, "say": 125, "Creme": 8425, "saw": 63, "sat": 5857, "BOTH": 4700, "taks": 4596, "REQUIRING": 2541, "bokum": 7650, "downwards": 3529, "aside": 5086, "note": 2040, "taka": 8209, "take": 227, "Half": 4460, "destroy": 3671, "atop": 8490, "handing": 7719, "printer": 1643, "Getting": 3639, "knew": 328, "taste-": 6613, "buffet": 5758, "Wong": 6148, "pager": 8297, "pages": 3550, "Furthermore": 6790, "peice": 2594, "average": 930, "exeptional": 8430, "sale": 3799, "Chef": 6323, "ways": 5564, "Strip": 8362, "not-": 8376, "link": 1996, "salt": 5659, "BOUGHT": 1252, "Blue": 3950, "walking": 3521, "lotus": 5621, "4GB": 2581, "bright": 274, "inconsistent": 6850, "aggressive": 7632, "imagined": 3398, "slot": 5054, "slow": 359, "recomended": 4765, "HOWEVER": 5120, "handiecap": 1202, "going": 261, "dancing": 7437, "equipped": 4251, "Tashiba": 3149, "freezing": 1079, "cursing": 2866, "grafics": 3679, "twenties": 3849, "Having": 4803, "prime": 5309, "prima": 5691, "artist": 4138, "Winnie": 6810, "hinges": 2708, "borrow": 2201, "absurdly": 7118, "worried": 4550, "Disappointing": 4237, "where": 623, "Biggest": 5005, "anyways": 2962, "impressions": 738, "dives": 8234, "830": 5104, "Hydes": 6360, "That": 285, "jumped": 2592, "sites": 2833, "goers": 7781, "'re": 221, "varity": 8204, "thime": 3557, "affecting": 1871, "navigates": 3745, "uninstalled": 2568, "Pavilion": 23, "screen": 153, "VGA": 5519, "supermarket": 7727, "spare": 3880, "undermine": 7166, "many": 30, "10.9": 5526, "s": 254, "expression": 8330, "backpack": 3771, "twin": 1806, "Torro": 6027, "anti": 6941, "comeback": 7226, "'ouch": 4994, "boat": 8247, "caring": 2264, "stretch": 4654, "west": 5871, "locally": 1297, "vacation": 2363, "breath": 7153, "combined": 2694, "wants": 2863, "enable": 4100, "Whenever": 3307, "thousand": 2086, "Cakes": 8242, "antivirus": 1559, "photos": 2654, "tightened": 4221, "undercooked": 7785, "former": 6744, "RUN": 5542, "consultant": 1920, "Give": 6794, "engineering": 4720, "resturant": 3974, "policies": 4781, "situation": 2973, "spotlight": 1610, "Size": 1333, "celebrtating": 7714, "ive": 4757, "aluminium": 5394, "ctrl": 2266, "DID": 5344, "twists": 7724, "Toro": 8205, "chiclet": 1431, "Looking": 2336, "slowwwww": 7262, "ambient": 6217, "technology": 1089, "13.3": 3005, "ingrained": 1321, "Kiku": 7233, "Bloom": 7004, "visually": 4260, "wires": 3246, "I": 2, "MAYBE": 5272, "Clear": 2373, "wpm": 1107, "edges": 2846, "wired": 2010, "deff": 7611, "intended": 7578, "tracking": 213, "escorts": 7542, "costs": 2469, "veal": 6938, "summer": 6848, "steamed": 6858, "being": 994, "rest": 2848, "recycled": 4600, "weekly": 6936, "downright": 6565, "EVERYTHING": 4789, "WALKED": 7787, "THESE": 1259, "Delicate": 7040, "overcompensate": 6407, "SquareTrade": 5034, "aspects": 4261, "around": 341, "Tripe": 6178, "Monk": 8201, "period": 4785, "dark": 155, "Micro": 4900, "traffic": 6238, "darn": 3634, "world": 1907, "postal": 7132, "pizzaria": 5978, "'died": 5072, "satisfaction": 2999, "intel": 5233, "GRANDCHILDREN": 1257, "overhyped": 6118, "Share": 7094, "Citysearch": 6233, "iWork": 1303, "cusromer": 2069, "satisfactory": 3674, "Manhatten": 7005, "presentation": 69, "supplementary": 1983, "Seriously": 4275, "lobster": 5922, "divine": 6305, "AVENUE": 7973, "thinks": 3861, "excelent": 1980, "Pastrami": 5818, "tote": 4539, "noon": 5587, "Milan": 6972, "23rd": 5781, "Ruby": 7930, "onlne": 4766, "power": 156, "intimate": 5915, "malfunctioning": 3111, "Tapas": 7084, "ration": 5724, "standpoint": 1182, "notebooks": 2390, "stone": 5235, "package": 5338, "rosemary": 6262, "industry": 2924, "paninis": 6527, "favorite": 796, "meal": 6071, "netbook": 59, "act": 7349, "mean": 2810, "advanatage": 5726, "burning": 2466, "No": 307, "headsets": 3913, "image": 1978, "s5988": 2699, "freaked": 3432, "lively": 4103, "parties": 2377, "Pakistani": 7012, "bubbly": 6310, "her": 1922, "NO": 1520, "NB": 3341, "hey": 7474, "Toshiba": 64, "NY": 5737, "sealed": 1808, "survives": 2902, "recommends": 6014, "complete": 2332, "institutions": 6568, "mics": 5153, "beginners": 4267, "antiquated": 2873, "unreliable": 1703, "with": 12, "buying": 342, "abused": 7576, "rush": 6427, "rage": 8332, "House": 6885, "Caution": 7924, "dirty": 1066, "agree": 3955, "Mackeral": 8195, "darker": 3442, "detailed": 4648, "gone": 630, "ad": 7717, "ai": 4024, "certain": 535, "gift/": 4488, "Thursday": 6571, "an": 177, "How": 4315, "as": 104, "ar": 4234, "carved": 2662, "fumbling": 5250, "watched": 7098, "cream": 6102, "lOVE": 7195, "cooked": 5643, "novice": 2780, "graduate": 3831, "unparalleled": 4531, "Atlantic": 6641, "tagliatelle": 6974, "Asian": 6221, "branzino": 6344, "walk-": 6009, "a-": 6911, "herbs": 6078, "accounts": 8386, "mash": 6304, "Hardware": 4997, "Street": 5607, "token": 8236, "original": 4074, "externally": 2173, "consider": 259, "caused": 718, "beware": 1687, "Unable": 4371, "suspected": 8478, "Fin": 6026, "causes": 1503, "attentive": 5687, "number": 518, "tv": 3915, "Pastis": 6181, "to": 45, "th": 5683, "FRICKIN": 7813, "Semprom": 1456, "smile": 6084, "Eat": 7639, "case": 1743, "appointment": 3566, "returned": 494, "puzzled": 8509, "VILLAGE": 7426, "1,500": 5002, "Hummus": 8054, "Soho": 7107, "Mioposto": 7913, "excpetiona": 5997, "labor": 7078, "condition": 1706, "cable": 2521, "Super": 4980, "awsome": 6441, "laying": 7508, "joined": 5306, "large": 72, "dinosaur": 5051, "adjust": 4318, "unwrapp": 5220, "small": 224, "abbreviated": 7992, "quicker": 1167, "Should": 4407, "past": 409, "grease": 6731, "USER": 2542, "pass": 6554, "Word": 2059, "investment": 1574, "clock": 435, "section": 5879, "CPU": 2874, "Safari": 2634, "method": 3777, "full": 1630, "hash": 8348, "hours": 370, "smartest": 1754, "Cons": 5030, "USE-": 4775, "brutal": 4869, "pics": 606, "babyed": 2406, "occassionally": 4825, "social": 3650, "action": 1793, "via": 1789, "followed": 7842, "select": 4606, "trips": 2843, "Egg": 7039, "implore": 4758, "6": 2007, "kick": 7043, "preloaded": 415, "more": 122, "door": 2869, "pull-": 2703, "company": 253, "rudeness": 7748, "eatable": 8403, "Cheese": 6523, "keeping": 2325, "pleasing": 3876, "science": 4145, "installing": 3551, "mall": 7352, "drive-": 8232, "indicating": 7554, "evolved": 1080, "learn": 704, "supercilious": 7759, "Your": 4205, "beautiful": 2096, "prompt": 4554, "scan": 571, "suggestions": 1421, "accept": 2184, "states": 2955, "AMAZING": 835, "salty": 5599, "sense": 958, "gallon": 8464, "dress": 6327, "information": 3131, "thumbs": 6216, "Jekyll": 5961, "freshly": 5904, "plans": 6352, "waitstaff": 5827, "plane": 4617, "Setting": 3169, "backyard": 6225, "evaluations": 2727, "authentic": 6205, "snotty": 8191, "refuse": 2196, "potions": 8081, "nvidia": 3483, "patio": 6596, "replied": 5625, "1300": 4118, "laggy": 3238, "Purple": 5674, "bowl": 7651, "mousse": 7705, "installed": 314, "attitude": 7148, "paper": 3537, "signs": 2092, "smiling": 7253, "its": 471, "brie": 8068, "tilapia": 7374, "alla": 7255, "bummer": 992, "nifty": 8374, "sauce": 6415, "colleague": 4874, "wasabe": 5966, "skipped": 7868, "severely": 7937, "propose": 4044, "gadget": 1243, "frizzy": 7822, "sucked": 3827, "frequented": 6520, "everytime": 2494, "always": 679, "featured": 8262, "courses": 3774, "piping": 7077, "Thanks": 4680, "found": 1346, "status": 2732, "upstairs": 7977, "reduce": 1407, "Rosa": 7172, "numeric": 3519, "slowdown": 3532, "investigated": 61, "operation": 1757, "caeser": 8249, "really": 349, "silky": 5514, "Chalet": 8293, "missed": 5946, "tempura": 5680, "research": 2446, "BROUGHT": 4776, "euro.apple.com": 3821, "Report": 2807, "occurs": 3511, "liquers": 6947, "calzone": 6722, "1x4GB": 4395, "imaging": 3933, "imagine": 565, "definition": 4420, "owners": 6276, "FedEx": 4867, "MGR": 2194, "w": 2464, "major": 1514, "belligerent": 7897, "unusable": 1890, "thin\u2026keep": 8393, "FREQUENTLY": 2539, "guess": 1286, "heads": 7624, "guest": 6092, "Rude": 5958, "benedict": 6465, "moderately": 5651, "custards": 6867, "ADSl": 5435, "Starter": 1988, "jem": 6666, "relationship": 2142, "anodized": 5390, "immediate": 4696, "mmmm": 6839, "Long": 2352, "burrito": 8472, "endlessly": 5511, "grace": 1477, "determined": 2490, "KEY": 3012, "hyde": 6080, "seamlessly": 3072, "remembers": 7414, "SPICE": 7608, "basically": 4195, "defect": 1378, "magical": 5311, "blond": 6685, "sell": 5149, "Food": 5627, "spaghetti": 6498, "self": 502, "happeneing": 4291, "also": 343, "internal": 1366, "CLASS": 1265, "Groovy": 8433, "play": 297, "Awesomest": 4060, "swiftly": 886, "affordability": 3482, "unused": 1131, "raucous": 6862, "virus": 413, "plan": 3177, "S5934": 587, "oyster": 5634, "understands": 4579, "Google": 3836, "FROM": 2849, "incase": 4848, "sometimes": 303, "OTD": 5329, "Cost": 5582, "asus": 2774, "If": 626, "crispiness": 8274, "BBY": 1474, "gold": 4525, "afortune": 6353, "Had": 3357, "aratings": 3699, "clog": 4597, "Has": 462, "Spicy": 5919, "Bass": 7202, "crawl": 4844, "failed": 917, "motherboards": 4066, "factor": 1051, "chickpeas": 8023, "?": 692, "Prime": 6307, "Margheritta": 6807, "occuring": 3706, "SCREEN": 4358, "ceasing": 4319, "preparing": 7101, "closely": 3513, "distraction": 7810, "devoured": 6707, "Help": 5170, "cry": 6980, "inbuilt": 1547, "Shoppe": 7125, "obscure": 5174, "river": 5783, "insane": 656, "Decor": 6434, "set": 81, "For": 1441, "startup": 4884, "see": 1217, "migration": 852, "sea": 5712, "#": 1667, "spirits": 8360, "movie": 828, "currently": 1882, "FAVORITE": 7497, "romatic": 7272, "Sony": 800, "compliment": 7713, "knowing": 4011, "refills": 7958, "immoble": 3284, "deserving": 8515, "brewing": 4694, "Serves": 7887, "Server": 4949, "incident": 4903, "interface": 1539, "last": 1038, "barely": 289, "connection": 3251, "quater": 6428, "whole": 1593, "Pongsri": 6846, "WARRANTY": 450, "waitressing": 6545, "town-": 75, "acted": 5589, "smashing": 3808, "reccomend": 1745, "scallop": 8277, "mussles": 7017, "agents": 2953, "improvement": 4733, "avodcao": 8316, "souffle": 6397, "worthless": 4339, "Macs": 1598, "APPLE": 3125, "bluescreened": 4297, "proprietor": 6778, "Watt": 3621, "Care": 3640, "firm": 6891, "fire": 2610, "races": 1204, "in.mac": 2304, "ginger": 8283, "Southend": 8177, "presses": 4999, "handling": 416, "reinstalled": 2911, "hostess": 5851, "reliable": 913, "budget": 3183, "sesame": 7704, "receive": 1912, "pressed": 3367, "error": 983, "Market": 8128, "passive-": 7777, "pound": 6611, "hoping": 904, "moth": 4329, "calculator": 3464, "DOSE": 2745, "vow": 6677, "owes": 1094, "beautifully": 3539, "chase": 8216, "funny": 4110, "decor": 5644, "LETTERS": 2537, "seek": 8361, "AWAY": 8106, "elevated": 7856, "shorter": 1957, "guarentee": 3082, "virtually": 5357, "Fully": 4153, "resulting": 4783, "snail": 4843, "Charger": 3559, "cigar": 6488, "walmart": 2890, "leaps": 1822, "stack": 645, "recent": 255, "canned": 6720, "Pomodori": 5845, "picky": 7016, "Soh": 7075, "picks": 4419, "regretting": 1653, "Staff": 7055, "Quality": 593, "O-": 4907, "THREE": 4599, "MMMMMMMMMmmmmmm": 7318, "misstake": 7740, "plagued": 4815, "Horrible": 3410, "CHARGED": 2720, "glitches": 5356, "surprises": 5560, "dhal": 5773, "signals": 2477, "snappy": 5346, "parents": 1800, "location": 6357, "shoestring": 6830, "surprised": 3748, "chess": 4444, "Both": 1098, "Ok": 762, "doors": 7682, "format": 4792, "longer\u2026": 5027, "Of": 1299, "couple": 397, "imovie": 3038, "coupla": 2106, "wives": 7541, "suffering": 5222, "quess": 4653, "Ow": 7073, "Or": 3675, "projects": 3071, "wirelessly": 3249, "ON": 3751, "sorting": 4088, "OK": 2165, "d": 5926, "OF": 454, "Seabass": 8227, "Highly": 3503, "communications": 7659, "continue": 3488, "stylish": 3155, "OS": 1400, "OR": 3452, "spring": 5041, "b/": 2903, "HOME": 7972, "Dame": 7825, "Mostly": 1279, "FM": 1408, "lime": 7434, "t": 3740, "be": 456, "bf": 7490, "Look": 1961, "Cheesesticks": 6423, "nowhere": 2679, "santa": 2777, "chole": 5771, "relating": 3816, "UPS": 2619, "1,200": 5354, "anything": 922, "deserves": 6894, "Mediocre": 7991, "Comex": 1956, "repair": 246, "colorado": 8028, "garbage": 3123, "into": 648, "recreate": 1376, "integral": 3648, "servers": 6322, "appropriate": 6489, "troubleshooting": 5430, "contributor": 3842, "NEW": 4121, "span": 3014, "arcade": 1820, "tasting": 6324, "spending": 1153, "duplicate": 1374, "specifically": 3600, "custom": 1416, "bios": 4314, "addicting": 8265, "User": 5259, ":": 408, "opens": 7687, "considerably": 5324, "elsewhere": 2989, "inches": 770, "friendlier": 6849, "relaxed": 5689, "retina": 5042, "buttery": 5720, "HIGHLY": 1460, "Keynotes": 4373, "line": 2269, "Resolution": 1222, "posted": 5061, "Office": 842, "magnificant": 6748, "Awesome": 3074, "Indoor": 7053, "up": 82, "us": 1595, "oily": 5853, "um": 8317, "un": 5666, "customers": 970, ".at": 7499, "Speaking": 559, "storing": 3180, "Dinners": 8055, "chai": 5770, "influence": 2296, "Outside": 8063, "diverse": 7915, "chat": 1585, "Memory": 3105, "Manhattan": 5618, "coder": 5161, "codes": 4746, "fixing": 1500, "VEGETARIAN": 6481, "scrape": 3166, "FIND": 3384, "occasional": 2504, "points": 6651, "actors": 5964, "Wasted": 1606, "tart": 7533, "faintly": 3328, "iPhotos": 2851, "meals": 5812, "ago": 399, "land": 4098, "WAL-": 3473, "age": 4710, "holes": 8366, "walked": 1648, "beverage": 6762, "1764": 2199, "fresh": 354, "having": 216, "Ribbon": 8219, "grabed": 4338, "essay": 4253, "code": 7240, "partial": 5848, "teach": 8254, "incorporate": 3189, "melts": 6306, "scratch": 3054, "bhartha": 8021, "results": 4495, "existing": 2555, "enjoyable": 3757, "Growing": 6367, "softer": 4839, "semicolons": 4388, "stops": 2083, "Winblows": 3309, "seemed": 533, "concerned": 2883, "young": 3334, "send": 240, "kababs": 6444, "Stew": 6179, "dislike": 3561, "sent": 476, "Webcam": 3237, "stocked": 5943, "street": 5661, "garden": 5888, "torture": 3272, "panting": 7151, "continues": 3754, "SoCal": 8113, "unimposing": 5750, "continued": 750, "wipe": 6968, "timely": 6161, "portability": 3402, "MOTHERBOARD": 4239, "varys": 5775, "try": 1490, "ONLY": 2627, "race": 1201, "Seattle": 6570, "599": 5123, "Currently": 4272, "mediterranean": 8114, "video": 1584, "Farmer": 8127, "licenses": 4190, "odd": 4667, "index": 4535, "JUST": 6442, "delicous": 6107, "consistently": 5603, "indian": 6439, "turnaround": 2483, "1400": 5584, "scenery": 8479, "led": 2119, "leg": 2216, "FULLY": 2719, "punch": 7723, "delivering": 7881, "Prior": 3261, "busy": 5701, "let": 492, "consistency-": 5717, "clicked": 3173, "veryimportant": 5562, "fifteen": 2212, "vinegar": 6401, "great": 136, "casing": 2472, "technical": 2190, "involved": 3186, "girlfiends": 7197, "casino": 8439, "DISAPPOINTING": 3109, "survey": 3696, "popcorn": 6733, "opinion": 1825, "bookkeeping": 4446, "makes": 1590, "maker": 4909, "thats": 304, "Mountain": 5021, "firefox": 4259, "Refurbished": 2992, "tools": 3463, "standing": 6681, "confidence": 5012, "beachball": 2824, "POINT": 7081, "theme": 6961, "next": 149, "assuring": 1705, "doubt": 2994, "Wedding": 7362, "doubling": 3436, "baba": 7325, "turnoff": 7604, "Manhattanite": 7104, "Plain": 2813, "unplug": 4323, "integrate": 5045, "carrying": 4628, "Chow": 5628, "baby": 1414, "HTC": 1954, "Powerpoint": 3900, "casserole": 7000, "customer": 967, "balls": 4157, "Regardless": 7743, "LOST": 3669, "this": 230, "challenge": 3267, "clients": 4294, "pour": 6945, "thin": 3001, "Subtle": 7406, "process": 1663, "lock": 1501, "slim": 4968, "purposes": 3851, "pieces": 2035, "high": 85, "itune": 5148, "bene": 6392, "slip": 5124, "Christmas": 3148, "malware": 3661, "delay": 3805, "native": 5823, "establishment": 5730, "oz": 6297, "awesomest": 4061, "sleeker": 5199, "aspiring": 8442, "weighed": 1024, "notebook": 901, "fits": 1390, "coast": 8206, "upstate": 6006, "efficiently": 1660, "redeeming": 6255, "realized": 470, "Apple": 262, "noises": 1960, "220.00": 5184, "prawns": 7906, "One": 142, "allow": 2886, "classy": 5458, "counted": 6341, "MC373LL/": 4150, "thigh": 3297, "produces": 4228, "move": 982, "waltzes": 7173, "artichoke": 8499, "perfect": 405, "FIRED": 7796, "relish": 7420, "Yuzu": 7697, "Brooke": 8481, "2011": 1545, "2010": 1941, "2013": 5497, "2012": 5262, "Valentines": 5856, "bat": 5258, "dock": 2077, "sandpaper": 4348, "2times": 7464, "Works": 4967, "realize": 2005, "San": 8109, "Sam": 4991, "intelligent": 7451, "upgreade": 3060, "accompanies": 8132, "Sad": 107, "textbooks": 4367, "delightful": 6206, "truth": 5734, "accompanied": 7621, "glasses": 5154, "watery": 5862, "STAR": 5525, "beginner": 2681, "bump": 5122, "bums": 5138, "ambiance": 6295, "STAY": 8105, "FOUR": 5447, "books": 2526, "static": 1405, "FUN": 4330, "blocks": 6468, "Grammercy": 6689, "'": 1847, "bag": 1028, "Very": 1298, "Material": 3983, "specifications": 1992, "Trying": 918, "shut": 549, "Spent": 552, "digitus": 4101, "Spend": 4227, "scary": 3616, "mainland": 8083, "Portable": 5133, "spill": 8025, "could": 940, "WIFI": 3999, "pudding": 7062, "curtious": 6281, "blown": 4280, "450": 5400, "Pros": 3036, "scene": 6923, "owned": 1036, "soothing": 6687, "Connecting": 3257, "owner": 810, "blows": 1555, "WORKS": 4341, "perfect..i": 5457, "BBQs": 7788, "two-": 2964, "deceptive": 8241, "ordering": 4646, "system": 318, "exprience": 6797, "reccomendation": 6154, "NUMBERS": 2920, "tomato": 6829, "stomach": 7059, "stars": 1092, "adaptor": 5420, "Roosevelt": 7113, "accompaniment": 5993, "anyones": 3345, "haven": 5748, "confortable": 6909, "wet": 7380, "bother": 321, "tortured": 3584, "appealing": 2803, "desinged": 4931, "reproduction": 3629, "HORRIBLE": 2047, "steer": 4411, "counter": 1964, "viewer": 2507, "Patsy": 5909, "tonight": 7614, "dosas": 6727, "clearly": 4730, "viewed": 885, "documents": 1611, "dishes": 5598, "4000": 3878, "BIG": 6763, "RELIABLE": 1263, "sexyy": 2259, "reloaded": 1699, "mille": 6250, "soap": 7383, "toughest": 5537, "courtesy": 5550, "device": 468, "segment": 4403, "Asked": 3929, "placement": 3562, "bred": 8176, "stronger": 2299, "face": 2023, "Scallop": 5920, "labtop": 2975, "bartenders": 7974, "fact": 594, "mmmmmmmm": 6418, "atmosphere": 5834, "Paris": 6422, "rings": 7899, "bring": 890, "WANT": 2697, "bedroom": 5434, "rough": 2753, "Waste": 3781, "MKII": 2643, "Unda": 7038, "jaw": 5452, "mute": 3628, "jar": 1103, "should": 506, "buttons": 1449, "printers": 3292, "gaurentee": 628, "hope": 779, "meant": 2317, "handle": 2530, "listened": 8328, "means": 1232, "Whether": 6394, "familiar": 1088, "muttering": 7152, "lucky": 4704, "Keep": 7196, "Enabling": 863, "yogurt": 8042, "OUTside": 4224, "River": 6752, "Once": 1529, "Because": 3978, "lighthearted": 8358, "yuppies": 7990, "stuff": 2611, "streamlined": 4862, "Registration": 3331, "reconize": 4668, "iPad": 5163, "Afghanistan": 3775, "temporarily": 2733, "frame": 2301, "Pc": 3230, "shooed": 7114, "slanted": 4941, "packed": 5900, "Unbeatable": 8136, "PC": 126, "MacHouse": 1945, "DONOT": 8404, "email": 532, "configuration": 1112, "P-": 1564, "restrictions": 5074, "figured": 3574, "etc": 84, "labne": 8057, "STAFF": 7794, "adjusted": 5517, "co": 6165, "Would": 355, "Imacs": 5264, "ca": 127, "Hey": 7155, "cd": 1828, "arugula": 6157, "Bronx": 7488, "crafted": 5393, "Moderate": 6390, "Turin": 1358, "Get": 5218, "momentarily": 7552, "drank": 7946, "utilizing": 3638, "waste": 376, "recurring": 8087, ">": 2913, "commuter": 5320, "commutes": 3906, "hateful": 3234, "graphics": 1224, "Slightly": 5866, "RIBBON": 8213, "laser": 5391, "3.99": 5310, "pretentious": 7110, "scanned": 3727, "ultra": 5523, "aesthetics": 3412, "ve": 3322, "surprisingly": 5417, "hardware": 620, "savings": 5401, "sits": 1102, "Pizzas": 7191, "romance": 6236, "Danny": 8223, "brocollis": 8279, "complemented": 8497, "logic": 5376, "upon": 1695, "rip-": 6854, "pita": 6473, "Greg": 7409, "dust": 3866, "pleasantly": 3747, "TELEVISIONS": 8090, "off": 146, "acknowledgement": 7758, "ofr": 6652, "command": 4553, "350": 4073, "Need": 7491, "audio": 1708, "less": 132, "moments": 3556, "DEAD": 4240, "rooms": 7365, "Joya": 6644, "unplugged": 1074, "roomy": 5008, "web": 822, "generous": 3416, "Reason": 2143, "crack": 2105, "teriyaki": 6032, "Unfortunately": 2016, "Launch": 2166, "checking": 1722, "haut": 6172, "Shipping": 5449, "groupon": 8267, "increases": 2676, "five": 993, "scheme": 7472, "desk": 2218, "Adobe": 1657, "password": 4944, "offerings": 8466, "Seating": 6054, "reflectiveness": 4633, "onion": 7898, "garage": 120, "Warning": 6690, "become": 1320, "replacement": 483, "foreseeable": 7475, "marketshare": 1899, "Guaranteed": 6955, "choosing": 1579, "thier": 6091, "hissing": 2769, "250": 2722, "recognition": 3766, "hipsters": 6212, "literally": 1014, "avoid": 3206, "does": 40, "truffle": 6532, "blurry": 4067, "slower": 3059, "blowing": 7350, "Inside": 5971, "pressure": 4497, "cordless": 3352, "adversary": 2578, "stage": 4608, "sister": 2252, "lifestyle": 4467, "C-": 1568, "Viruses": 2025, "whistles": 4287, "concession": 7449, "Sat": 8313, "software": 267, "Speakers": 4421, "letters": 806, "sharpness": 3564, "suggestion..try": 6929, "APREHENSIVE": 3644, "pairing": 8419, "caviar": 6578, "spots": 7045, "doing": 821, "frustration": 3782, "yrs": 4818, "function": 1415, "'give": 5648, "DIES": 3202, "walnyt": 8276, "Well": 1470, "Stuffing": 7134, "delivery": 1209, "construction": 1104, "Aspire": 1950, "delivers": 646, "Chelsea": 6204, "DIED": 4616, "count": 739, "tossed": 8368, "places": 1035, "smooth": 1724, "virus-": 1307, "convince": 3350, "chipset": 2730, "problem": 141, "bearing": 5890, "trattoria": 6393, "recognize": 1618, "slowing": 3099, "ins": 8233, "ink": 7663, "999.00": 5192, "compared": 1114, "variety": 5875, "trials": 4602, "Tokyo": 6380, "lately": 7692, "compares": 4744, "details": 4813, "behold": 8299, "DAY": 4774, "M60": 4560, "February": 4672, "francisco": 2776, "MACS": 1260, "class": 2816, "McAffe": 4188, "PowerBook": 1354, "in-": 3419, "chance": 4396, "macconnection": 3986, "Page": 878, "MACs": 5094, "HORRID": 7879, "luckly": 4384, "lasted": 2604, "rule": 6005, "compete": 4340, "Philly": 7710, "Sadly": 4760, "AGE": 1256, "saves": 894, "mcbook": 2945, "NYU": 6438, "NYC": 5808, "oldest": 2206, "saved": 1294, "stinks": 3194, "POWER": 1690, "Watch": 7322, "worth": 388, "400.00": 7273, "blanket": 7964, "29/": 7476, "BRAND": 4995, "upload": 4624, "TERRIFIC": 5240, "MAC": 682, "comfortble": 1108, "NY-": 6226, "scampi": 6963, "chew": 7671, "daring": 6851, "phones": 1811, "chef": 5934, "7th": 4895, "Collins": 8409, "specs": 3017, "machines": 1461, "incompatible": 3962, "+": 1085, "Amazon": 1840, "above": 558, "I'ts": 3833, "suppose": 5876, "Downstairs": 5935, "Bigger": 2453, "told": 519, "crunch": 7493, "simultaneously": 4827, "festive": 8443, "protection": 893, "textured": 1383, "daughter": 907, "items": 3565, "employees": 2907, "itunes": 4405, "browsing": 823, "Home": 1989, "tirring": 4921, "secure": 3738, "angrily": 3031, "highly": 92, "glance": 7767, "total": 378, "Star": 5297, "nine": 2987, "Warrenty": 4673, "negative": 6272, "insult": 969, "choosen": 4078, "mightiest": 4959, "bundled": 94, "blueberry": 7709, "chilli": 7421, "croquette": 7726, "Dells": 2148, "award": 6301, "aware": 2667, "Garageband": 2137, "Normally": 8019, "pulitzer": 5989, "word": 824, "1998": 5355, "work": 228, "Ideal": 5561, "era": 3591, "EVER": 3949, "2.83": 4835, "cited": 2961, "Bays": 3952, "indifferent": 4513, "recovery": 838, "provide": 3756, "mouse": 218, "frites": 6661, "disappoint": 8318, "ordinary": 6123, "beach": 8291, "pizza": 5802, "lan": 2011, "bday": 5782, "after": 147, "lab": 5068, "Will": 1132, "lap": 2219, "Chowder": 6300, "appreciate": 4154, "greet": 7820, "green": 6387, "south": 6870, "fan": 512, "Trust": 7218, "order": 698, "infested": 4742, "office": 324, "zen": 7683, "satisfied": 273, "Haze": 5675, "innovative": 5657, "chronically": 4491, "somewhere": 4129, "production": 3516, "understated": 5645, "savory": 8427, "vents": 1603, "carton": 1859, "belly": 6035, "versus": 4064, "then": 36, "them": 423, "thee": 5033, "safe": 2082, "break": 203, "band": 121, "bang": 1007, "repulsive": 7638, "they": 137, "lifelong": 2997, "ther": 7360, "bank": 4993, "bread": 5906, "Carozza": 6417, "reasonably": 225, "rocks": 2814, "reasonable": 2756, "375": 1967, "goodness-": 964, "dumping": 7770, "Aside": 3657, "hosted": 8095, "stringiness": 8131, "network": 2224, "Chilli": 7481, "hooked": 1020, "forty": 4557, "scrumptious": 8155, "Downtown": 6924, "Warm": 6995, "forth": 4345, "Originally": 2084, "standard": 2100, "smacking": 3916, "fixe": 6333, "lollipop": 7479, "Cambridge": 6195, "created": 3397, "lousy": 4966, "AMERICAN": 449, "garlic": 6201, "chopped": 6110, "organize": 4230, "render": 984, "Pavillion": 2028, "Going": 889, "another": 1372, "thick": 3353, "electronic": 1837, "rated": 2251, "approximately": 1379, "monring": 7716, "plentiful": 6965, "Uncle": 4990, "BELIEVE": 3475, "dogs": 1997, "B": 8349, "fanatical": 7249, "LLOOVVE": 6492, "rejected": 8470, "Edge": 7237, "wasted": 4740, "Set": 4963, "target": 7513, "glorified": 7120, "sceney": 7321, "hike": 6943, "seated": 5557, "preformed": 3791, "garabage": 4456, "See": 4601, "Sea": 6016, "minus": 3802, "720p": 2358, "vegatables": 6060, "navigate": 671, "pessimism": 1062, "cucumber": 6760, "Crab": 8199, "Instead": 2757, "DV9000": 2451, "forced": 617, "East": 5829, "burgers": 6607, "convenient": 2914, "latter": 1682, "realy": 808, "luxury": 371, "completed": 3408, "'old": 4816, "cheeses": 6371, "SDXC": 5053, "involving": 5232, "HERE": 7295, "programm": 4165, "Went": 2368, "Side": 7109, "Bond": 7284, "webcam": 599, "Teodora": 6257, "yours": 5006, "iPhoto": 2141, "responded": 8329, "Monitor": 348, "opinions": 7837, "PAY": 1172, "anniversary": 6090, "trimmings": 7418, "nephew": 2800, "enjoyed": 4361, "toast": 6897, "Dec.": 2311, "hrs": 2925, "adequate": 6792, "personality": 7131, "do": 42, "Noodle": 7407, "de": 4741, "preferred": 4469, "Quick": 5116, "nasty": 1318, "Dumbfoundingly": 7744, "runs": 570, "covering": 3830, "exchanged": 3989, "steak": 6209, "steal": 7415, "steam": 5467, "Alienware": 3877, "w/": 3684, "BUt": 7961, "depends": 6167, "mousing": 4320, "miserable": 7096, "terrine": 5613, "maximum*": 3022, "BUY": 1083, "away": 1523, "caved": 5540, "BUT": 2497, "rushing": 6682, "Water": 7236, "Fluke": 8194, "unable": 3278, "Prices": 5973, "drawn": 7436, "previous": 1163, "co-": 7919, "liht": 3914, "we": 895, "terms": 827, "wo": 782, "sugest": 4983, "packaged": 8024, "wt": 4039, "disservice": 968, "packages": 1301, "kitchen": 1963, "received": 2127, "essentially": 4062, "hummus": 6474, "brag": 4317, "cod": 8343, "receives": 7867, "receiver": 5010, "exceeds": 7401, "requests": 5595, "freshest": 6639, "con": 207, "tough": 4006, "condescending": 7846, "tons": 2977, "Board": 5576, "eventful": 8280, "refill": 7657, "heals": 4771, "speak": 2245, "trickery": 3288, "lapdesk": 2248, "dozens": 1245, "EXTREMELY": 5489, "families": 6279, "relaxing": 5992, "knowledge": 6113, "catering": 8445, "Ottimo": 7007, "MAJOR": 3386, "east": 2070, "air": 2764, "formatting": 2885, "abrupt": 2937, "voice": 5292, "inspired": 6697, "launched": 3308, "mistake": 2197, "cons": 4431, "MD101LL/": 5512, "sticker": 5397, "dumped": 6248, "skipping": 2739, "dizzy": 7733, "confirmed": 4559, "perform": 1360, "apparently": 3835, "Stop": 5234, "incorrectly": 5473, "plates": 6247, "wheel": 2876, "greenewich": 6096, "hang": 1197, "evil": 6542, "hand": 3520, "insulating": 3303, "someting": 7165, "Mini": 3339, "kept": 2018, "Contacted": 4493, "ths": 3433, "kyle": 2487, "tho": 5663, "contact": 491, "sevice": 8085, "the": 10, "Win8": 5069, "photo": 2138, "Win7": 4480, "2.4Ghz": 758, "Consistently": 7083, "CANT": 8117, "farther": 1511, "50th": 7600, "adding": 1650, "photographer": 5572, "KEEP": 3969, "shout": 6288, "belongs": 4692, "board": 754, "usable": 4927, "boxed": 1148, "Restaurant": 5642, "mayo": 6108, "Alice": 7228, "Try": 5886, "lcd": 2559, "designers": 2683, "5517": 4911, "Wine": 6039, "flavoring": 6264, "'few": 1851, "semester": 5283, "sparse": 6349, "night": 6, "security": 1115, "cooled": 5290, "Too": 5135, "Envy": 4852, "honored": 1517, "sends": 777, "Tiny": 5930, "born": 8175, "hassle": 1591, "confusing": 4575, "HEAVEN": 6019, "humor": 7410, "purple": 4085, "phenomenal": 4682, "/": 1199, "asking": 3508, "Let": 2160, "denied": 3726, "Ley": 7074, "peel": 8457, "six-": 5106, "Surprisingly": 5732, "Place": 7239, "post": 3468, "underpowered": 5050, "takes": 1605, "trophy": 7540, "Sesame": 8038, "diner": 6347, "theirs": 1833, "months": 398, "sizzling": 7652, "dined": 5914, "shared": 6921, "octopus": 6920, "SEASONAL": 6954, "Cut": 2633, "wasting": 3586, "pays": 7400, "Make": 5858, "bound": 3222, "rendering": 1557, "Judging": 5586, "wan": 5482, "familiarize": 5274, "amidst": 8124, "Beef": 7050, "fight": 2229, "quirks": 2246, "way": 264, "editions": 3992, "palce": 7780, "was": 235, "lowest": 3026, "snowy": 6229, "Been": 6899, "Immediately": 6678, "astonished": 8288, "true": 781, "reset": 183, "responding": 3517, "Locations": 8406, "crystal": 1311, "roasted": 6036, "unusually": 5678, "MacMall": 1293, "mails": 4887, "promises": 4342, "expresso": 6268, "computing": 1459, "Some": 3081, "Dhell": 379, "TWO": 5402, "promised": 2331, "Stepped": 5929, "mousepad": 1068, "mole": 7340, "Intel": 1361, "dying": 1075, "reality": 705, "interested": 3869, "holding": 4567, "test": 1467, "scored": 4533, "o'clock": 8337, "Windows": 283, "welcome": 4573, "update": 547, "Strong": 3589, "scores": 4109, "Rao": 6904, "WEST": 7425, "together": 269, "loyal": 3305, "reception": 7363, "Couldnt": 3478, "balconey": 7979, "songs": 746, "Reuben": 7002, "Nobody": 6890, "switched": 2603, "silverware": 5953, "battle": 2586, "layers": 8458, "supposedly": 3895, "Chennai": 5759, "zone": 2022, "gigs": 2649, "compensate": 8320, "dissatisfied": 2416, "explode": 7790, "brown": 7832, "seemingly": 3023, "Tech": 1680, "anonymous": 8399, "trouble": 690, "blast": 7968, "Jersey": 5820, "aggressively": 7345, "Just": 2103, "presented": 5940, "turns": 1774, "suprised": 6876, "WILL": 442, "soooo": 4079, "eMachines": 1852, "guy": 35, "upper": 4589, "revolution": 5307, "regret": 2098, "VAIO": 2104, "discover": 2598, "professionalism": 7411, "cost": 525, "Rice": 7105, "cosy": 8030, "appear": 2877, "offended": 7545, "PCs": 681, "assistance": 814, "Inn": 6497, "thicker": 4005, "Imagine": 8480, "During": 3025, "satisfy": 4681, "supporting": 5487, "downloaded": 881, "English": 3707, "hoops": 3214, "appears": 4068, "change": 1818, "Saul": 5602, "Slope": 7287, "sending": 2054, "Deal": 5101, "atomosphere": 6971, "bingo": 7966, "trial": 2279, "Legacy": 5196, "usually": 162, "e61": 2520, "history": 4417, "regardless": 3250, "extra": 244, "paragon": 3750, "marked": 8086, "rarely": 665, "market": 848, "flavors": 6814, "live": 2601, "wonderfully": 3798, "unheralded": 6746, "cuter": 6826, "pumkin": 6093, "ascer": 3256, "decked": 5217, "defeats": 4748, "car": 1927, "big*": 5165, "Prix": 5754, "incidents": 3846, "can": 226, "cam": 1239, "cae": 2993, "cad": 3324, "heart": 1759, "dedicated": 2802, "hears": 7835, "Drivers": 544, "heard": 3115, "hardrive": 2588, "chin": 6969, "chic": 1812, "reminded": 8003, "Pizza": 5902, "Snotty": 7894, "spreads": 6761, "freezes": 658, "write": 1369, "wonderfull": 4759, "flank": 7854, "Balthazar": 6879, "COULD": 7580, "economy": 2958, "product": 723, "whacked": 7850, "Always": 6426, "unobtrusive": 6289, "disgusted": 5451, "Model": 3340, "occasionaly": 1725, "compatibility": 3227, "lifting": 2217, "remember": 3406, "marsala": 7256, "ghz": 1458, "Gozimas": 6384, "Hamburgers": 6853, "HANDS": 4860, "typical": 6242, "Impressed": 7405, "serving": 6692, "barnyard": 7454, "indeed": 4817, "displayed": 3603, "ended": 2324, "managers": 4886, "cold": 5803, "still": 400, "ethic": 8049, "acknowledge": 3631, "birthdays": 7547, "window": 3204, "areas": 4236, "yama": 8210, "Wait": 5979, "non": 2512, "easly": 1815, "AVOID": 6683, "244dx": 4857, "Looked": 5081, "transmissions": 5296, "half": 701, "not": 41, "R-": 1566, "nov": 2292, "now": 338, "hall": 6043, "nor": 1814, "wont": 1951, "Skip": 6269, "drop": 1281, "iMovie": 1305, "outrageously": 5604, "EITHER": 3443, "entirely": 1853, "Milk": 8198, "en": 6416, "prompted": 1548, "ACERS": 5032, "eg": 5202, "yeah": 785, "fires": 1958, "ex": 2645, "year": 702, "happen": 728, "Bootcamp": 1790, "monitors": 5427, "shown": 2966, "opened": 2511, "space": 2125, "furthermore": 5440, "hastily": 7585, "looking": 418, "navigating": 2346, "shows": 1385, "cart": 5619, "lugging": 2122, "advantages": 1845, "marina": 8319, "card": 528, "care": 1787, "fixed": 1287, "selections": 6433, "transition": 2294, "honest": 3226, "promotion": 2944, "Even": 2277, "Microphone": 5462, "flying": 5569, "Vanison": 7528, "variables": 5261, "There": 382, "yourself": 847, "knowlegable": 8075, "directly": 438, "reppative": 4290, "impossible": 2584, "xp": 2563, "drove": 7579, "Ever": 3174, "tomorrow": 6664, "size": 1528, "sheer": 4099, "checked": 3210, "silent": 5226, "waned": 5016, "caught": 1168, "remotely": 2820, "Notebook": 761, "Fingerprint": 1701, "configured": 1737, "friend": 1816, "Seasons": 7270, "mostly": 2275, "that": 115, "eliminates": 4736, "Everyone": 7066, "Beverly": 8012, "quad": 989, "thai": 5874, "than": 133, "professionals": 5231, "edition": 1546, "gobs": 1010, "apples": 1187, "accessed": 5387, "BOTHER": 8080, "sublime": 8491, "browser": 560, "TYPED": 3448, "Patroon": 6487, "premier": 5371, "Thurs": 8415, "bugs": 2053, "recovey": 3389, "delis": 5819, "Call": 2099, "anger": 3807, "Mail": 2440, "breakfast": 7896, "cirspy": 7797, "offering": 6463, "lumps": 7562, "manufacturers": 2856, "terrific": 1218, "equipment": 1576, "hookah": 7329, "online": 1017, "d620": 4714, "begin": 3902, "price": 427, "importantly": 2180, "expertly": 8192, "]": 3426, "forever": 337, "Steamed": 6861, "flawlessly": 1791, "marinara": 6413, "egg": 5168, "steady": 158, "Perfect-": 5373, "sunset": 6756, "professional": 1919, "cracks": 2707, "Web": 3107, "Incredible": 5023, "mains": 6942, "spyware": 3660, "discovered": 1735, "teamed": 7880, "Roll": 7276, "cheeseburgers": 6604, "ground": 1765, "upgrade": 394, "ratio": 2117, "Worse": 4893, "title": 8516, "HSN": 3587, "only": 305, "enriched": 5343, "survice": 7317, "Interesting": 7174, ".both": 6159, "pumpkin": 7999, "pastrami": 6610, "upgradeable": 5472, "sooo": 7014, "prides": 5230, "Same": 7085, "ninteenth": 4486, "lollies": 6816, "leather": 4935, "stranger": 8026, "Lobster": 6068, "husband": 1099, "Scooner": 8101, "famine": 6940, "Kudos": 7980, "flatly": 4399, "concern": 49, "glaze": 7532, "justifies": 5516, "3": 1053, "between": 1764, "import": 1861, "pxe-": 2519, "conferencing": 3776, "notice": 7811, "900+": 5333, "blame": 1854, "article": 4387, "pixels": 4588, "installation": 1198, "talented": 7323, "tikka-": 6199, "pray": 1779, "NB205": 4105, "pureed": 5656, "comes": 611, "nearby": 5729, "Excelent": 5194, "Pictures": 4888, "Grapfruit": 7597, "jeans": 6331, "dispatch": 4735, "Tutta": 8180, "inexplicably": 7942, "learning": 1399, "moreover": 6842, "CON": 3957, "olives": 7394, "cares": 1336, "informed": 1246, "Taxan": 6382, "cared": 6663, "Personal": 7146, "Beta": 2921, "WORST": 1042, "superfine": 4347, "aero": 4447, "2,400": 4328, "reallythe": 1821, "Appleworks": 1506, "external": 217, "Browsing": 4404, "foggy": 7141, "sticky": 7902, "disapeared": 879, "developing": 5247, "these": 185, "saybenough": 8143, "editorial": 6234, "fool": 6510, "STORAGE": 2716, "Better": 4764, "bias": 4425, "Strengths": 4878, "mediocre": 6676, "worry": 783, "WONDER": 3889, "pastas": 7028, "MEAT": 6482, "media": 2360, "hilghy": 4982, "food": 3975, "document": 1617, "finish": 5214, "thunderbolt": 2557, "foam": 2250, "x3": 4398, "fruit": 4096, "favorites": 6650, "complained": 703, "theater": 5994, "traps": 8245, "charges": 4177, "charger": 615, "32nd": 7661, "SATA": 3029, "breeze": 4090, "charged": 935, "heaps": 4278, "Service": 517, "knowledgeable": 1003, "dancers": 7324, "BACK": 2700, "Dreamweaver": 2631, "touch": 211, "Might": 2859, "death": 3753, "Her": 7874, "Possibly": 7675, "thinking": 2779, "iphones": 5058, "mirrored": 7732, "desktop": 1101, "SUCH": 7792, "9:30": 5682, "versa": 8420, "sashmi": 8138, "real": 2939, "tax-": 4977, "spectacular": 4335, "read": 1368, "Starts": 5114, "early": 1544, "politely": 7447, "using": 148, "lady": 3335, "rear": 5175, "SHOWS": 2721, "pounds": 1026, "fajita": 8027, "greeting": 6560, "EAT": 7294, "panchetta": 6184, "Anyways": 2017, "fully": 2308, "output": 1406, "ie": 4826, "irriplaceable": 4791, "Before": 2427, "Mare": 6259, "YUMMY": 7220, "apologists": 3761, "exposed": 4463, "Mart": 1147, "payed": 7812, "Symantec": 4189, "atmoshere": 6808, "deserve": 8263, "forks": 6472, "MACBOOK": 3612, "Lenovo": 4040, "business": 356, "asap": 2405, "sixth": 7593, "chefs": 6430, "PLACE": 6493, "leftover": 4459, "exciting": 4174, "throw": 2868, "cheff": 6908, "comparison": 1049, "powered": 2045, "greatly": 4308, "chow": 6119, "intalling": 4787, "backup": 854, "processor": 1359, "8.50": 6836, "researching": 2970, "protests": 8062, "Weehawken": 5784, "Lava": 6314, "Add": 5786, "heated": 706, "your": 526, "Store": 1838, "stare": 3417, "log": 4969, "prepare": 7435, "area": 214, "removing": 6466, "retching": 7613, "lol": 7171, "start": 102, "low": 1563, "lot": 673, "lox": 6372, "allergic": 8133, "drains": 1012, "Experience": 7387, "Sonystyle.com": 4442, "omelet": 8153, "curtain": 7688, "trying": 432, "default": 1410, "bucket": 4592, "Lightweight": 2095, "gibberish": 2057, "UNLIKELY": 3449, "persoal": 3818, "Ess": 6368, "600": 3113, "Yonkers": 6446, "describe": 6273, "moved": 4344, "sales": 51, "COMPLETELY": 8229, "reliability": 2491, "midweek": 8164, "Gorgeous": 7641, "Strike": 6823, "storage": 1608, "valid": 3632, "you": 192, "forcing": 634, "Lap": 676, "poor": 1761, "Great": 135, "pear": 7395, "unattractive": 6729, "restraunt": 6440, "pool": 7388, "building": 8294, "bulk": 2677, "dabble": 5553, "Mexican": 7951, "Fancy": 8402, "9800": 3484, "sausages": 6634, "month": 551, "Atmosphere": 7089, "ceased": 3232, "YUM": 6425, "Take": 3343, "messy": 4830, "mascarpone": 6978, "Paralles": 4947, "icons": 4576, "dumpling": 7200, "Applecare": 3320, "congee": 6150, "yellowtail": 8221, "I'v": 3207, "d\u00e9cor": 7684, "very": 95, "STOPPED": 3577, "decide": 2767, "securely": 2401, "heaven": 6994, "tosiba": 4412, "random": 7620, "CHARGE": 2744, "SIMPLY": 3454, "Breakfast": 8260, "typers": 3281, "Town": 8243, "cookies": 3652, "GUI": 89, "nearing": 6477, "switchable": 2174, "casual": 1160, "Schooner": 8098, "toshibas": 1713, "Tried": 3388, "investing": 2309, "L.A": 6011, "apologized": 4140, "scallops": 6630, "learned": 4450, "TOTALLY": 1262, "Portions": 7938, "loose": 2607, "answers": 6892, "sardines": 6635, "i.e": 5699, "strong": 3590, "ahead": 1824, "vegetarian": 5762, "losses": 4905, "exceptionally": 3259, "fired": 2605, "amount": 1214, "arent": 4125, "heartbroken": 3981, "sugiyama": 8211, "Balcony": 8423, "helps": 350, "invalidate": 2256, "Definately": 7178, "family": 956, "requiring": 486, "put": 1466, "aimed": 4402, "trained": 5835, "Adderlys": 7460, "REG": 3010, "flaws": 384, "Explorer": 1895, "almost": 627, "warrentys": 1519, "taken": 2375, "LEFT": 3783, "squid": 7655, "site": 245, "Payed": 1249, "excuse": 6788, "So": 898, "broke": 2058, "hurry": 5115, "pretense": 8286, "quicklook": 4277, "grill": 3366, "Glitch": 5018, "SO": 4161, "Sells": 1692, "Gnocchi": 5849, "SD": 5206, "Buyers": 1686, "uppereast": 7179, "Defrag": 4632, "pushed": 3349, "CAN": 3009, "exclude": 849, "lacks": 8222, "CAD": 3997, "processors": 1891, "utilize": 3901, "stayed": 5463, "surpassed": 5090, "unlucky": 1772, "menus": 5826, "clerks": 6742, "tried": 393, "rude": 5591, "communicating": 3075, "tries": 3910, "fe": 6109, "fi": 4586, "a": 21, "MAKE": 2479, "documentation": 4904, "overnight": 4139, "anytime": 1228, "negligible": 664, "dream": 3898, "uninstall": 3279, "photoshop": 5253, "Horse": 7986, "help": 369, "Definite": 4992, "soon": 1734, "Hrs": 2928, "indistinguishable": 8371, "held": 1343, "thermal": 3759, "Maitre": 7840, "hell": 3749, "AVAILABLE": 6766, "kardon": 4562, "Dessert": 6934, "GHz": 2871, "actually": 2228, "EVERY": 4752, "systems": 734, "friendliest": 6355, "contaminants-": 1497, "ITouch": 3301, "evening": 5735, "yo": 5425, "ya": 5369, "2yrs": 2685, "Shabu": 6376, "anticipated": 5155, "vomit": 6716, "starbucks": 8410, "foot": 5182, "Senior": 4124, "yr": 6598, "occasions": 3264, "Macbook": 172, "capability": 2943, "prolems": 1780, "stopped": 616, "obligated": 7097, "hotlines": 3176, "referred": 6588, "heavy": 1422, "End": 5535, "ultrabook": 5254, "squishy": 7728, "beyond": 2128, "event": 6146, "crapy": 2354, "since": 407, "safety": 3568, "7": 284, "issue": 310, "ass": 6745, "None": 1702, "drink": 6732, "bass": 5544, "Hour": 4658, "Keyboard": 951, "story": 2353, "reason": 997, "base": 1339, "coffe": 8108, "ask": 1947, "hapless": 4820, "Fantastic": 2150, "Boston": 6192, "terrible": 1813, "terribly": 5203, "Mussles": 7852, "expecting": 326, "heartbeat": 4998, "miso": 7700, "wannabes": 6951, "reflected": 4245, "talked": 1752, "miss": 5013, "Consomme": 7526, "horse": 1203, "wonderful": 685, "hundred": 367, "banana": 6649, "rewired": 4223, "selling": 1455, "Helpful": 7495, "trapped": 7567, "Millenium": 7292, "ipads": 5057, "Fried": 7594, "financing": 2240, "grew": 954, "impersonal": 8258, "nevertheless": 5836, "toward": 7926, "shirts": 6330, "deciding": 5352, "KEYS": 3447, "syncing": 335, "God": 2265, "juicy": 7492, "8Mb": 5476, "ROCKS": 5380, "randomly": 1887, "juice": 3828, "ackward": 8438, "sentences": 4209, "Got": 3431, "cumbersome": 5246, "sensual": 5640, "lid": 1230, "lie": 1624, "Price": 4801, "lit": 4840, "lip": 7117, "useless": 134, "With": 1060, "hotel": 4812, "macs": 3132, "eater": 6983, "experiences": 1644, "eaten": 5601, "The": 33, "approved": 4726, "STORE": 4777, "Bridge": 5495, "sturdy": 1185, "mobile": 1810, "clear": 1312, "clean": 2220, "usual": 1512, "stunned": 7485, "celebrities": 6900, "iTunes": 1319, "translation": 7067, "labtops": 4132, "maggot": 7443, "French": 5797, "pretty": 164, "circle": 4159, "palets": 7065, "famous": 8261, "feels": 1057, "somosas": 5769, "competing": 5439, "combinations": 5942, "during": 1955, "catches": 4016, "boost": 3034, "perfume": 8437, "sacrifices": 3891, "recommendations": 7645, "hype": 5854, "x": 2629, "courteous": 5972, "scanning": 5164, "seventeen": 4219, "Decent": 5840, "Tail": 6023, "WONDERFUL": 3838, "descriptions": 7586, "Mama": 7959, "close": 2608, "locals": 7997, "patties": 6857, "horrid": 7375, "pictures": 910, "wow": 5410, "Park": 6451, "won": 8389, "probably": 763, "missing": 1427, "Unbelievable": 6133, "dispenser": 8436, "invisible": 8165, "1.You": 4866, "both": 650, "useable": 2378, "Neighborhood": 8352, "fiance": 1234, "Fish": 5636, "Hard": 3991, "Steve": 4310, "sensitive": 3347, "eggplant": 7223, "forgotten": 6615, "Haru": 5670, "protector": 1462, "liked": 1625, "Wal": 1146, "Compaq": 1508, "battery": 17, "Hoboken": 6586, "manners": 8255, "whatever": 2364, "NETBOOK": 4041, "Way": 7252, "linux": 1848, "Was": 949, "dinning": 7403, "described": 5450, "outstanding": 2701, "Most": 3392, "buisness": 5541, "Protection": 4182, "damn": 1931, "softwares": 5486, "TALK": 447, "raved": 7364, "kanish": 6931, "ME": 3784, "lived": 3872, "partly": 5806, "'corrupted": 3409, "else": 1221, "recalled": 3737, "Pick": 7122, "Software": 1542, "Late": 3243, "practicality": 5426, "Dont": 1581, "dusty": 4876, "while": 171, "INDIAN": 7607, "accidently": 3703, "smart": 2112, "Issues": 3954, "pack": 1794, "costly": 7549, "dessserts": 7539, "overlooked": 6030, "phonecalls": 4899, "harddrives": 3604, "ready": 529, "hellos": 5225, "LITTLE": 3888, "baseline": 5353, "anymore": 2116, "FAR": 1041, "grand": 2235, "Heartland": 6958, "used": 336, "temporary": 1948, "fatty": 7561, "dime": 391, "bonus": 345, "Exceptionally": 5076, "AppleCare": 5038, "uses": 855, "user": 1341, "500gb": 2782, "assortment": 6020, "Shiny": 1064, "bellying": 815, "overated": 7124, "15.4": 5366, "15.6": 1448, "older": 1424, "studies": 4038, "Dinner": 6925, "obviously": 2674, "savvy": 5281, "junking": 3560, "powering": 3923, "breathtaking": 6294, "technicians": 4872, "reviewed": 4685, "Remind": 7316, "Internet": 1894, "dissappointed": 1711, "Untill": 8104, "passable": 7656, "$": 597, "1070": 5328, "Made": 4971, "schoolwork": 1830, "remaining": 3013, "...": 655, "lacking": 3116, "showing": 5216, "game": 299, "dearly": 7538, "damage": 1375, "18000": 4807, "wings": 7336, "Waited": 3296, "signal": 4846, "translates": 3704, "eel": 8315, "macbooks": 3295, "Learning": 4200, "vibrant": 6062, "popular": 4761, "MAIN": 8301, "Fine": 5552, "resold": 1150, "Momentus": 5404, "Dancing": 7290, "trendi": 6614, "fathers": 7730, "creation": 4762, "some": 429, "pricetag": 1118, "lips": 7664, "towards": 3135, "trendy": 3049, "delivered": 2330, "iLife": 1393, "Thius": 6379, "CHEAP": 6386, "AMD": 1357, "pounding": 5518, "Winters": 4390, "minimal": 1116, "measures": 6946, "run": 662, "processing": 1723, "step": 3319, "assists": 1577, "negatives": 7246, "lasts": 4168, "Inspiron": 5409, "shine": 3755, "wouldnt": 3390, "afternoons": 8070, "hinge": 905, "Lion": 2001, "Looks": 4841, "shiny": 2176, "block": 2032, "seeing": 2857, "Haswell": 5496, "within": 488, "nonsense": 6004, "dissatisfaction": 4186, "Their": 5372, "worth-": 7504, "Ruth": 7370, "rolls": 5880, "consistancy": 2750, "..": 1471, "Lunch": 8078, "Keys": 3197, "Called": 639, "heritage": 6973, ".1": 2781, "YUCK": 6718, "inept": 1902, "comouter": 2310, "paneer": 8015, "properly": 294, "newer": 395, "crapped": 741, "dosut": 7647, "intuitive": 735, "restarted": 4691, ".a": 5221, "Murray": 6769, "accustomed": 5536, "loving": 3548, "similar": 3690, "noone": 4176, "uber": 7514, "ordered": 1292, "acidity": 7672, "doubled": 7631, "reopening": 3912, "To": 4034, "1899": 5468, "hafe": 2403, "objection": 4503, "nah": 8142, "A-": 5208, "accross": 2972, "application": 3311, "transport": 3193, "department": 1516, "dv4": 3653, "manhattan": 7033, "Customer": 516, "AC": 4075, "AM": 3450, "visits": 8144, "AN": 448, "Fanboy": 5000, "AS": 2714, "AT": 4858, "reservation": 6116, "e": 3852, "practically": 4462, "zooming": 4889, "dvd": 1677, "outing": 6500, "required": 181, "Am": 1561, "svc": 6469, "An": 3233, "As": 766, "tastly": 8046, "heats": 996, "At": 2597, "Village": 5830, "Apparently": 2399, "grunt": 7870, "desserts": 5801, "gb": 2432, "go": 618, "'have": 1771, "compact": 466, "Returning": 4536, "requesting": 7144, "suits": 6328, "culinary": 7636, "Words": 5436, "Not": 2004, "cluttered": 4574, "Nov": 3541, "Now": 2015, "friendly": 1626, "bustling": 6169, "facebook": 909, "telling": 4918, "'cuz": 8422, "Spy": 3150, "asparagus": 6531, "button": 2509, "8.95": 6855, "assignments": 4790, "Mazing": 7471, "thinly": 6454, "boots": 1165, "jump": 3213, "redone": 7044, "booth": 3988, "picked": 1402, "download": 745, "click": 1994, "plays": 7025, "soup": 5799, "sangria": 6189, "valet": 8156, "cell": 130, ";": 1008, "America": 6547, "Greek": 7348, "experiece": 1841, "focused": 4170, "pancake": 8465, "GUESSED": 3686, "convert": 2887, "Back": 3919, "products": 422, "chana": 8008, "Yorkers": 6291, "manage": 924, "OVER-": 8189, "Genius": 715, "addressed": 8452, "gimmick": 6960, "singing": 8271, "wiz": 1679, "technologically": 3093, "crap": 2236, "remains": 6522, "preventative": 5509, "camera": 1352, "WORDS": 2545, "panel": 2669, "Memphis": 4936, "popped": 3573, "ACKNOWLEDGE": 3231, "started": 612, "becomes": 1536, "wi-": 4585, "charming": 6556, "ABOVE": 4642, "Visited": 3925, "starter": 3415, "boards": 5574, "LIKE": 2749, "salad": 5984, "conscious": 7214, "ride": 6902, "MART": 3474, "donut": 7072, "acually": 4683, "dhosas": 5772, "meet": 1804, "drops": 5037, "control": 2114, "Expensive-": 7502, "2x2GB": 4393, "Starters": 7519, "pulling": 2000, "TOO": 1177, "Ambience": 6135, "Moules": 5921, "interneting": 4972, "hesitate": 1210, "NHG": 4501, "HIS": 4072, "Godfather": 6411, "defective": 2400, "vibe": 5901, "Beast": 4422, "located": 5207, "Hieroglyphics": 2650, "surely": 6402, "fare": 5833, "entree": 6696, "Alaskan": 8496, "sixtynine": 7969, "Mocaramel": 7180, "MC371LL/": 757, "While": 1475, "scoop": 6783, "bakery": 6872, "agenda": 5706, "fickled": 8150, "soggy": 5809, "Smith": 5606, "citysearch": 7807, "including": 433, "majorly": 7483, "mentioned": 4847, "converting": 3817, "WITH": 3124, "Final": 2632, "Recently": 3845, "RAM": 2042, "emails": 2438, "DEFINITELY": 2158, "appalled": 7784, "pixel": 3170, "BFC": 7819, "frontal": 1599, "Brother": 3625, "Two": 2303, "iPhone": 330, "hands": 1069, "front": 1452, "guaranteeed": 6408, "handy": 1631, "FIRST": 4262, "brocolli": 8278, "risotto": 6705, "university": 4960, "slide": 3528, "mode": 888, "Loaded": 1777, "shaking": 7954, "matcha": 7707, "700": 4241, "Liberty": 6754, "bluetooth": 896, "constitute": 6252, "exceeded": 464, "special": 1027, "ejecting": 5388, "entertainment": 4915, "fathom": 2898, "mere": 3084, "mediorce": 6053, "versitility": 3533, "flamable": 4508, "Parmigana": 5908, "wines": 5945, "eco": 7215, "reacts": 4838, "interplanetary": 5295, "knuckles": 7589, "attending": 2688, "completely": 363, "hostile": 6889, "Bombay": 6197, "route": 4054, "timer": 864, "keep": 352, "margaritas": 7303, "Enjoyed": 6155, "mad": 3499, "Lamb": 7853, "powerful": 2397, "cramp": 7741, "bootcamp": 3323, "Peripherals": 5188, "realizwed": 3729, "quality": 86, "management": 1632, "privacy": 3153, "filthy": 7372, "durable": 2109, "WORK": 1266, "pavillion": 3936, "attach": 5067, "attack": 5374, "touristy": 5731, "wrapped": 5623, "perfectly": 1710, "final": 4382, "prone": 4268, "SEEING": 1654, "configure": 2385, "exactly": 1570, "Bride": 7371, "updating": 3941, "FANTASTIC": 6626, "SolidWorks": 3996, "bed": 4767, "drip": 6730, "6th": 4122, "Crispy": 7203, "bet": 5894, "lightly": 6767, "tabs": 2772, "recessed": 5384, "Other": 1906, "need": 892, "assurances": 3371, "screw": 3940, "microphone": 4266, "able": 540, "aftermarket": 1913, "purchasing": 420, "impecable": 5740, "instance": 3921, "relatives": 3076, "grounding": 1762, "Graphics": 3663, "truck": 3069, "lectures": 4605, "depanable": 2024, "LAPTOP": 3381, "expires": 1273, "camper": 965, "THEIR": 1264, "connected": 293, "but": 166, "awe": 4202, "expired": 520, "Processor": 3055, "cellphone": 8148, "tutoring": 3399, "eachother": 7356, "upset": 3542, "parsipanny": 6448, "astonishing": 4593, "lowered": 7010, "undeniably": 8441, "NOTHING": 1513, "indo": 7244, "anyway": 2257, "slow-": 3021, "MUST": 6114, "creamed": 8505, "editing": 802, "based": 1849, "earned": 7577, "(": 205, "winner": 3580, "brighter": 1353, "employee": 7839, "employed": 2486, "enraged": 2865, "haute": 7453, "slows": 4406, "Packard": 1122, "FACILITY": 4859, "overall": 1095, "120": 7775, "joint": 6245, "Raouls": 8446, "On": 1533, "werent": 7265, "buyer": 1145, "sassy": 7035, "endless": 4232, "gray": 1445, "processes": 1649, "processer": 3507, "shu": 5631, "unacceptably": 5413, "dishing": 4989, "grat": 5960, "FAILED": 5448, "she": 2208, "contain": 2834, "grab": 4547, "terrace": 5889, "spotted": 7953, "iDVD": 3810, "Tartare": 5893, "variations": 7398, "inovated": 6907, "operates": 2938, "computer": 32, "operated": 3979, "Sent": 2306, "REALLY": 4081, "NONE": 4674, "Good": 792, "LOOOVE": 7222, "nightmare": 1819, "horribly": 4842, "tend": 4452, "mind-": 3019, "maneuverable": 5187, "state": 2811, "correctly": 236, "horrible": 725, "tens": 1614, "neither": 6662, "Could": 1178, "tent": 7643, "comparable": 2661, "importance": 1867, "net-": 3037, "key": 804, "approval": 4022, "thank": 5947, "hits": 6776, "THis": 2917, "iPod": 1634, "presentations": 2656, ".yummy": 8345, "admit": 4522, "a.m.": 7225, "itThe": 4814, "jersey": 6449, "PORTABILITY": 4301, "cordial": 6654, "modle": 4662, "tuesday": 8394, "recognized": 5046, "Scallops": 6499, "erased": 4106, "quit": 661, "addition": 4372, "balsamic": 6400, "thanked": 6658, "Yahoo": 4603, "slowly": 1071, "treat": 8048, "Colorado": 8382, "shoulders": 557, "controlled": 4635, "league": 7458, "togethers": 6957, "Tasty": 7212, "releasing": 3806, "Dragon": 7275, "controller": 3030, "World": 3796, "kicks": 2026, "smoking": 7978, "brunch": 6461, "Consequently": 6606, "And": 481, "AWSOME": 3581, "intimidate": 5698, "harder": 4622, "secrets": 8354, "owns": 7086, "2,300": 4615, "Yon": 6381, "resident": 8178, "Granted": 1162, "Shanghai": 6519, "surface": 1384, "examined": 2960, "Pretty": 3372, "bucks": 2087, "You": 1009, "generic": 4609, "OMITTED": 2540, "began": 1831, "captivated": 7438, "campus": 2461, "matches": 5127, "parts": 3430, "speaker": 755, "underground": 8217, "party": 4027, "P.S": 6282, "effect": 3795, "preteen": 8511, "Wallet": 5134, "frequently": 1889, "impeccable": 6207, "transaction": 1046, "i": 469, "nonetheless": 7818, "well": 385, "delictable": 5999, "drone": 4474, "Have": 1044, "Femme": 7429, "BE": 444, "flown": 8331, "expectin": 5505, "bottom-": 3363, "mistaken": 3485, "sources": 4449, "Sunday": 5987, "distant": 8172, "40": 2725, "advertised": 3403, "BY": 1040, "BZ": 7343, "Be": 2081, "effeciency": 4623, "Eggs": 8122, "Bo": 6512, "LAPTOPS": 3646, "forgivable": 6898, "Despite": 2658, "vids": 607, "warrant": 6502, "By": 1323, "homework": 4147, "Programs": 2740, "devised": 765, "unpretensious": 6633, "BUILD": 4023, "immediately": 625, "devises": 5362, "prominent": 5201, "loss": 3502, "necessary": 1874, "lost": 550, "sizes": 3171, "A65": 4698, "fingerprints": 1386, "sized": 2111, "5hrs": 2287, "lose": 2144, "Ess-": 6780, "page": 1179, "likes": 6087, "glare": 4772, "Avoid": 4009, "Online": 3374, "library": 4000, "chocolate": 6164, "repeat": 381, "warmer": 6996, "glary": 2002, "home": 202, "liking": 1342, "drizzle": 8059, "sitdown": 4598, "broad": 2322, "kettle": 7076, "However": 209, "sweepstakes": 7455, "yukon": 7667, "warranties": 2374, "limitations": 5305, "ps": 4675, "dismantle": 1930, "Up": 5039, "expansion": 1928, "Um": 8303, "Microsoft": 323, "UX": 5084, "UP": 3579, "videocard": 3154, "compatible": 2533, "toppings": 5860, "tongue": 7817, "pastries": 6602, "equally": 7633, "previously": 2684, "Cute": 6266, "mushrooms": 7257, "kafta": 8115, "additions": 7185, "Satalite": 811, "networking": 3651, "additional": 1651, "unresolvable": 1023, "whom": 5837, "noticed": 386, "Vegas": 8431, "California": 3336, "receipt": 3493, "Mavericks": 5096, "hr": 2335, "hp": 3935, "goals": 5358, "beat": 818, "highest": 2647, "eat": 5617, "he": 1327, "512MB": 5337, "control+alt+delete": 2115, "hosting": 3535, "converted": 4805, "limit": 2162, "empty": 5588, "inquired": 7397, "piece": 1349, "norwegetan": 7470, "display": 1200, "catch": 4306, "reservations": 6145, "universal": 4864, "penny": 390, "DRIVE": 8092, "MSN": 2636, "beats": 5031, "penne": 7020, "MSG": 6507, "kissed": 5377, "balcony": 8428, "Function": 4428, "functions": 1809, "ingredients": 5810, "Never": 2984, "offensive": 5852, "Delivery": 3024, "Fridays": 6010, "Besides": 4614, "pacifico": 7335, "star": 3379, "Like": 1756, "All-": 3418, "slideshow": 887, "MOST": 7486, "foie": 5611, "friends": 499, "blogs": 4279, "portion": 768, "Spanish": 7739, "lives": 2517, "indirectly": 4414, "LATER": 3079, "straws": 4383, "6pm": 8312, "Trashed": 5241, "DETECT": 3446, "buddy": 5162, "presents": 3928, "swap": 4045, "teaching": 2737, "sorry": 2113, "magnetic": 1463, "contactus": 3819, "updated": 545, "SUPPLY": 1691, "connects": 3998, "updates": 2192, "affect": 3569, "vast": 943, "look": 575, "Dining": 7188, "companies": 1909, "solution": 2704, "convenience": 2805, "unrelated": 3326, "5850": 3064, "uncooked": 7738, "ups": 2242, "9pm": 3733, "Freshest": 7947, "force": 660, "japanese": 5709, "likely": 1760, "entr": 8493, "huffing": 7150, "evaluated": 6180, "llast": 4413, "TRASH": 2371, "even": 109, "Eventually": 3844, "enchiladas": 8036, "Pub": 6081, "lights": 5349, "Put": 5339, "new": 619, "net": 3224, "ever": 406, "Mizu": 5917, "deemed": 2327, "screams": 1877, "10-": 7550, "pancakes": 6122, "never": 194, "drew": 3395, "met": 463, "G4": 1534, "active": 2770, "100": 598, "cardboard": 7376, "dry": 5629, "expedited": 4123, "credit": 527, "fajitas": 8029, "loop": 1766, "vitello": 7254, "Wonderland": 7229, "whatnot": 1525, "plea": 4120, "mobility": 5075, "Rather": 7484, "St.": 6105, "schooling": 2689, "sliced": 6455, "Also": 509, "guests": 5910, "overheat": 103, "Accidental": 5036, "army": 8432, "watering": 6340, "quibbles": 6944, "call": 999, "calm": 6599, "surfuring": 5219, "recommend": 498, "survive": 6552, "type": 1058, "tell": 2056, "Tatsu": 7721, "Additionally": 5465, "warn": 6739, "warm": 663, "ware": 3151, "Sty": 6369, "Vittorio": 7182, "room": 3101, "2.66": 3882, "setup": 437, "spec": 1726, "movies": 986, "exceptions": 7358, "vodka": 7162, "unmarked": 7681, "fresher": 7232, "give": 1489, "Chrome": 3837, "honey": 7904, "foods": 6506, "performace": 699, "unforgettable": 8040, "pogo": 4104, "confit": 5610, "amazing": 1313, "answer": 1949, "faulty": 3479, "briefcase": 5183, "PrePaid": 2618, "replacing": 1863, "waterfront": 8248, "purchase": 584, "All": 1491, "attempt": 2752, "third": 2376, "looove": 7669, "recieved": 3927, "maintain": 4973, "frequent": 7183, "ethernet": 1278, "operate": 3692, "GB": 3531, "operations": 2493, "deck": 7963, "ghastly": 7752, "keyboard": 309, "responsive": 1161, "fellas": 7127, "before": 260, "pirces": 7250, "Steak": 5892, "personal": 605, "10.8": 5488, "PRO": 2342, ",": 54, "crew": 6811, "better": 776, "differently": 6562, "weeks": 636, "overcome": 4618, "pleasurable": 5166, "combination": 2575, "weakness": 7338, "downs": 3175, "within2": 1498, "glazed": 6399, "ATI": 3680, "specialty": 8152, "week*": 4734, "Jamun": 6657, "meat": 6856, "brightness": 4611, "Hats": 6127, "MONTH": 3078, "ventilation": 5466, "roast": 6866, "Caf\u00e9": 8387, "went": 678, "Hate": 4281, "side": 275, "bone": 6346, "luck": 793, "durability": 4530, "57th": 6239, "Wow": 7298, "taught": 2421, "forgot": 4163, "classmates": 1915, "enclosure": 191, "restricted": 3908, "WoW": 5554, "content": 5180, "reader": 1195, "surprise": 4025, "TRACKPAD": 5210, "painless": 334, "turning": 1674, "resume": 4483, "Planet": 5872, "struggle": 5470, "backlit": 308, "greasy": 5633, "logging": 1675, "starts": 3713, "Myagi": 6270, "Servers": 7408, "ish": 6348, "signature": 5179, "Girlfriend": 6222, "SSD": 5105, "Cafe": 6046, "loud": 511, "Dive": 8102, "manuf": 1351, "features": 114, "grade": 1917, "Creative": 1658, "hook": 1893, "Handles": 2408, "downside": 2321, "spinach": 6721, "girls": 7139, "intall": 4527, "RMA": 2614, "machined": 4457, "bouncing": 3400, "BBE": 7689, "typing": 953, "atmoshpere": 5859, "Dashboard": 3462, "somewhat": 1433, "BBQ": 6984, "begins": 8417, "Consider": 4160, "keyword": 1612, "TWENTY": 7789, "enabled": 3896, "preparation": 6286, "matter": 1170, "fabulous": 2553, "silly": 5055, "lingering": 8373, "Purchased": 675, "spoiled": 564, "mini": 2573, "modern": 3593, "mind": 1231, "mine": 977, "yachts": 8125, "ergonomics": 4516, "seen": 2391, "seem": 727, "sounding": 5545, "mint": 7029, "tells": 1681, "Egyptian": 7320, "NEVER": 693, "Dismantle": 4564, "TOSHIBA": 2210, "niece": 2799, "lightscribe": 4780, "wrists": 2847, "mashed": 6708, "regular": 2120, "eavesdrops": 7833, "Netbook": 912, "Comes": 4855, "maria": 2778, "don": 4043, "dog": 1865, "doe": 4077, "Single": 7803, "definitely": 1721, "consumer": 2449, "2.9ghz": 5342, "beaten": 5792, "visitor": 7184, "ending": 8378, "attempts": 431, "stepping": 5747, "thirds": 5268, "Mmm": 7918, "weekends": 3318, "Free": 8351, "sugar": 5596, "folks": 4955, "folder": 711, "disconnecting": 2121, "colorful": 8050, "stop": 1134, "Days": 2853, "appetizer": 5681, "Leave": 8228, "Heck": 2284, "Searched": 5284, "smug": 7845, "Greengrass": 6917, "comply": 3939, "earn": 1330, "bar": 817, "Over": 5986, "Washington": 8506, "bay": 4933, "reload": 2169, "bad": 306, "discs": 839, "NV78": 2291, "notches": 8020, "grilled": 6343, "attest": 3907, "neighborhood..": 5695, "decides": 2145, "HAVE": 2456, "fascinating": 7747, "fluffy": 6099, "testing": 774, "Bella": 6421, "Priority": 2439, "Zucchero": 5844, "Recommended": 1798, "decided": 1473, "reviewer": 5912, "OPINION": 3959, "subject": 8099, "said": 37, "Run": 7219, "Hewlitt": 3530, "09": 2061, "Took": 2362, "Choice": 8220, "simplest": 5453, "sorts": 3924, "un-": 5142, "lazy": 6670, "triples": 6143, "wears": 1510, "weary": 3739, "'that": 7357, "Oysters": 8203, "Otherwise": 3572, "suggested": 8135, "Bfast": 8077, "resistant": 1308, "DDR3": 3066, "Filet": 6302, "against": 3167, "DDR5": 3065, "5870": 3681, "typist": 3346, "Devoted": 3920, "Given": 8514, "appeared": 2571, "Snow": 1394, "BULK": 4354, "loaded": 1788, "tasted": 6188, "particulary": 6590, "asks": 3505, "basis": 6999, "frist": 6104, "three": 1481, "tiny": 1347, "Cheaper": 5108, "Early": 3056, "trigger": 5159, "basic": 2409, "lovely": 4238, "threw": 5597, "website": 657, "mushroom": 6187, "CA": 2181, "CD": 1411, "tapping": 1121, "personally": 3208, "CR": 3543, "regretted": 3456, "exception": 3161, "Droid": 1952, "diggest..": 7167, "NAME": 7422, "Ca": 4355, "Sushi": 6364, "tastes": 5903, "Cd": 5499, "near": 461, "melted": 5716, "neat": 4572, "balance": 919, "study": 3157, "seven": 1025, "is": 56, "sushi": 5711, "explanation": 7861, "it": 4, "defeated": 5128, "proportioned": 5722, "shame": 1900, "cant": 1673, "im": 1055, "in": 74, "edgewater": 7385, "'mac": 3266, "if": 574, "grown": 5422, "G60-": 4856, "bottles": 6312, "overpack": 5725, "make": 215, "Seagate": 5403, "kasu": 8344, "bottled": 7587, "potentially": 457, "V5": 5308, "vegetable": 8447, "bells": 4286, "meets": 280, "alked": 7798, "ceilings": 7685, "i3": 4594, "stressed": 6576, "i5": 1554, "i7": 2089, "kit": 5408, "delight": 5941, "VT": 5911, "thoughts": 4215, "butter": 8492, "programs": 1661, "settled": 6594, "failing": 3815, "unconcerned": 234, "Moms": 8185, "materials": 1665, "Customization": 5415, "claims": 539, "800": 1935, "investments": 4250, "left": 2046, "answering": 1904, "protocol": 3723, "just": 327, "yea": 3518, "sporting": 4647, "somethings": 5260, "human": 1538, "yes": 1276, "Zenkichi": 7711, "yet": 643, "buyers": 2151, "brassiere": 6878, "tagline": 7605, "defrag": 1748, "character": 7157, "potential": 8257, "save": 473, "trimming": 3362, "ThunderBolt": 5190, "boasted": 3654, "discreet": 6813, "dreamy": 7319, "background": 2344, "wanting": 1802, "margherita": 7668, "mileau": 6573, "performing": 3182, "manual": 4128, "unnecessary": 219, "Are": 7511, "notorious": 5751, "unexplored": 3746, "deal": 950, "MBPs": 850, "somehow": 1183, "dead": 2583, "paragraphs": 4210, "Core2": 4833, "IPad": 1436, "ignore": 6950, "opposite": 2333, "Quite": 3687, "arguing": 7450, "maitre": 5925, "hollondaise": 6467, "carte": 7555, "thephone": 1905, "tartar": 6274, "burn": 2131, "keeper": 4284, "McDonalds": 7929, "super": 1834, "yelling": 6550, "inedible": 7560, "UWS": 5983, "ribs": 6985, "valentines": 7361, "unibody": 3575, "afternoon": 5988, "Orsay": 6033, "automatically": 1747, "Toshibas": 1275, "whats": 2423, "tastier": 7956, "parsing": 1613, "down": 295, "pair": 4619, "Critical": 4359, "Stay": 2528, "Frustrated": 2480, "annoyance": 8252, "Unless": 3162, "amazingly": 1896, "initial": 3863, "inspected": 4729, "editor": 6235, "brunch/": 7314, "fork": 7599, "form": 2101, "January": 4679, "Bukit": 4498, "failure": 719, "anniversary-": 7935, "Z": 2267, "Golden": 8307, "streaming": 3220, "attached": 2402, "bounds": 1823, "sapphire": 7001, "Parking": 8309, "N410BL": 66, "Estimated": 4441, "delete": 803, "sticks": 3963, "classic": 7003, "toss": 2941, "Ahhh": 6992, "Upgrading": 1987, "covers": 3245, "drive": 160, "tarnished": 1758, "fashioned": 6914, "ship": 2761, "shit": 2648, "marinated": 7993, "vista": 2562, "alerts": 3092, "generally": 1188, "handed": 3424, "digital": 4089, "warehouse": 4937, "empy": 7573, "Pages": 2134, "Romantic": 7676, "dies": 5117, "felt": 2837, "diet": 6784, "Rays": 8342, "HOW": 1688, "HOT": 3615, "fell": 651, "pizzas": 6674, "weekend": 4978, "died": 610, "Roxy": 6603, "happening": 1784, "apology": 7115, "potato": 6930, "Win": 4478, "daily": 3524, "jacket": 5954, "Citrus": 7432, "Second": 3128, "teeth": 7665, "pricce": 7715, "managed": 1782, "skip": 8, "mild": 3271, "mile": 7975, "skin": 3300, "Pacifico": 7331, "anticipation": 2794, "yummy": 4352, "DINING": 7424, "Exactly": 4112, "father": 1876, "disgusting": 5882, "0": 2947, "finally": 174, "unpleasant": 7548, "marks": 5062, "suffered": 1236, "Plug": 3946, "Grill": 6072, "smartphone": 3497, "string": 8067, "tends": 301, "tacos": 7725, "Plus": 223, "advised": 717, "forked": 3438, "Where": 1993, "dim": 6595, "staples": 1908, "did": 401, "die": 2118, "accidentally": 4207, "specials": 5825, "item": 3990, "FRUSTRATED": 4082, "round": 7591, "unexpected": 3139, "villa": 8005, "seasoning": 6791, "dealing": 5025, "Gate": 8308, "eating": 6171, "gnocchi": 8000, "adds": 4824, "calamari": 6555, "encrusted": 7590, "Explore": 2570, "filled": 5398, "enthusiast": 3658, "Bill": 2929, "mussels": 6828, "french": 6628, "Nortell": 3152, "congestion": 6989, "frosting": 8375, "wait": 1942, "box": 1522, "boy": 248, "battling": 4050, "shift": 4142, "exemplifies": 7176, "diagnosed": 5577, "suggestion": 320, "genuinely": 6073, "teenage": 111, "useful": 1936, "merely": 4056, "When": 311, "flexibility": 2305, "flatline": 4511, "sake": 5673, "pluses": 3140, "visit": 899, "connector": 1270, "creamy": 5719, "Visa": 4479, "pasaro": 2429, "thru": 1237, "Endless": 7965, "sharing": 6237, "acceptable": 4248, "downtown": 7952, "upgradable": 3106, "olive": 8061, "effort": 987, "Rom": 5500, "fly": 4002, "soud": 1979, "SUSHI": 8214, "soul": 4821, "inside-": 6142, "reviews": 2450, "wallet": 1013, "sour": 7049, "Numbers": 2135, "growing": 6701, "making": 825, "arrive": 5121, "claim": 2963, "crazy": 1969, "waiter": 5697, "Eye": 6066, "sample": 6812, "shorting": 1227, "boths": 6064, "Brewery": 6959, "pink": 5684, "pro-": 5508, "till": 4046, "pure": 331, "swore": 680, "firfox": 1192, "idk": 4035, "staying": 7976, "designer": 5160, "may": 252, "max": 5579, "McBook": 5367, "mac": 325, "COMPUTER": 3444, "designed": 733, "mai": 5632, "guys": 4130, "grow": 2204, "man": 4716, "maybe": 633, "tapas": 7736, "switch": 1628, "sitcoms": 5200, "tall": 8461, "talk": 333, "unconsciously": 5340, "cute": 6074, "gradual": 4086, "pointed": 1486, "COMPUTERS": 1091, "spreadsheets": 3725, "stability": 3027, "yapper": 4454, "pointer": 4715, "group": 4702, "monitor": 1316, "interesting": 1552, "WTF": 7506, "policy": 3471, "mail": 2612, "main": 2233, "kabobs": 8041, "emailed": 8240, "tucked": 8013, "views": 7238, "bein": 2587, "killer": 88, "sooner": 5089, "lunch": 5757, "touching": 3329, "She": 1288, "safari": 1189, "Simple": 4333, "settings": 2387, "Simply": 3293, "AVCHD": 985, "rock": 4436, "COUNTRY": 455, "richly": 7241, "fingertips": 5556, "girl": 3137, "morning": 1959, "living": 3100, "gamers": 2946, "3rd": 686, "miles": 2763, "Key": 4678, "pizzeria": 6275, "correct": 474, "earlier": 4794, "monster": 4220, "DV4-": 24, "Sometimes": 1718, "8GB": 3682, "walnuts": 6139, "OpenOffice": 3008, "Marks": 7088, "bloatware": 1778, "language": 3709, "Being": 1306, "headphones": 3423, "thing": 145, "funky": 6196, "pepperoni": 6424, "think": 562, "waited": 1583, "first": 238, "exotic": 5939, "cheese": 5804, "discharges": 3225, "but-": 7503, "Black": 3437, "fast": 577, "overheating": 1494, "carry": 714, "Probably": 3138, "sounds": 2549, "honesty": 4892, "little": 78, "anyone": 789, "Completely": 387, "speaking": 1127, "eyes": 353, "inefficient": 1011, "allegedly": 7934, "Perignon": 7518, "LOOKING": 4543, "undoubtedly": 7677, "Replacement": 2379, "11": 2383, "10": 819, "13": 1334, "12": 2488, "15": 489, "14": 4871, "17": 833, "16": 1880, "19": 2724, "18": 4180, "McDs": 5764, "midtown": 6031, "protected": 4551, "booted": 3553, "venture": 6966, "were": 232, "gigantic": 6991, "securitysoftware": 2433, "1/": 2832, "DO": 2064, "coconut": 6845, "DJ": 6841, "seal": 204, "DC": 4222, "voices": 6045, "quicly": 1067, "occupied": 7884, "Do": 691, "speakers": 2347, "Di": 7207, "efficient": 925, "WiFi": 2525, "shocked": 2474, "squad": 4581, "Perfection": 8147, "interior": 6100, "performance": 1212, "switching": 2467, "1,700": 2463, "201": 3294, "200": 2791, "skinned": 7786, "pain": 3314, "theatre": 6952, "normal": 2901, "track": 868, "cheesecake": 6601, "paid": 243, "insanity": 4316, "complaints": 1100, "20+": 7945, "especially": 1335, "surprising": 6600, "gyro": 7344, "napkin": 7564, "deportment": 7847, "Amsterdam": 1946, "GATEWAY": 2065, "shop": 58, "rating": 3544, "WE": 2500, "lexicon": 1322, "shot": 2640, "fishy": 5718, "show": 807, "shoe": 8066, "mazing": 5209, "corner": 2424, "label": 2620, "kind..I": 5019, "We": 694, "Wo": 6770, "cheeseburger": 5998, "enough": 1869, "lauded": 2693, "black": 1720, "deployed": 1235, "exaggeration": 3085, "get": 201, "HAD": 1176, "Dokebi": 7616, "nearly": 1786, "Quad": 4834, "HAS": 2495, "Thai": 5649, "gem": 5831, "secondary": 3050, "manager": 3825, "Right": 3219, "seared": 8495, "Angel": 7093, "W-": 4906, "summary": 2988, "fanboy": 5278, "stupid": 3048, "finishing": 6609, "worrying": 3801, "silently": 2369, "HELP": 3884, "seat": 5850, "Leon": 5828, "Hopefully": 2323, "jobs": 7916, "calendar": 3467, "suculent": 8141, "wonder": 3091, "satisfying": 7909, "forecast": 3466, "behind": 1479, "chewy": 8281, "trade-": 4630, "reading": 1526, "across": 771, "Check": 6230, "affordable": 3039, "Considering": 5212, "FOR": 1174, "FOOD": 8089, "Each": 3127, "coupons": 4538, "dates": 6665, "check-": 8429, "dedicate": 5492, "restroom": 8434, "tour": 4804, "patrons": 2854, "disappointment": 3110, "among": 4938, "flavorless": 6210, "dill": 8488, "firewall": 1560, "innovations": 4276, "cancel": 3506, "writing": 801, "considering": 3973, "mare": 6672, "arts": 3457, "Sure": 2404, "capable": 2110, "netbooks": 62, "mark": 3299, "BETTER": 8118, "Mcdonald": 6561, "Luckily": 2981, "dependable": 2492, "mary": 8264, "educated": 5455, "shopping": 2513, "offered": 1683, "laptops": 106, "SECOND": 2340, "spills": 4185, "Overrated": 7900, "isolator": 1767, "COME": 7814, "those": 1627, "sound": 756, "Bagel": 6097, "disconnected": 1423, "Somehow": 2430, "n't": 128, "warning": 2009, "1100": 5325, "promising": 5647, "hmmmm": 8140, "drives": 1968, "margin": 2673, "bathrooms": 6086, "Toshib": 4529, "eventually": 851, "rubbing": 4769, "coffee": 2221, "middle": 767, "sudden": 4029, "loosing": 3874, "receptacle": 5205, "everyday": 3221, "bags": 4216, "different": 2034, "doctor": 2410, "pay": 972, "Jazz": 7186, "amateurs": 3145, "same": 179, "HOURS": 2718, "pad": 1113, "uncourteous": 6564, "Nobu": 7054, "Unagi": 7099, "Patis": 6170, "extended": 688, "assist": 3487, "companion": 3469, "running": 313, "extender": 5341, "disapointing": 7199, "climbing": 8454, "totally": 233, "Hampton": 6736, "DVDs": 2786, "hainv": 3788, "roommate": 7051, "substantive": 4087, "amounts": 937, "solve": 3512, "bottle": 6309, "easing": 7703, "bumping": 2556, "amazed": 2214, "consisted": 6877, "outdoor": 5968, "money": 170, "OVER": 8230, "adjustments": 5533, "reputable": 3597, "aspect": 3843, "flavor": 5863, "Unhygienic": 7463, "TO": 446, "hopping": 6223, "Insultingly": 8450, "inconvienent": 2156, "4": 614, "Although": 1795, "extensive": 3985, "carring": 3121, "grip": 5520, "beware..": 7359, "mom": 4031, "disappointed": 1709, "Ups": 6149, "Warranty": 589, "serves": 3592, "'ve": 167, "either": 2392, "robbery": 934, "served": 4580, "1GB": 4631, "crunchy": 5887, "abilitiy": 1609, "naan": 6202, "moving": 4756, "draw": 7011, "unassuming": 7288, "Amazing": 592, "educator": 4919, "stormed": 6548, "images": 4485, "New": 5331, "Net": 2202, "TOASTING": 6765, "organizing": 3181, "Assurance": 844, "gross": 4755, "Chatting": 5469, "drenched": 7596, "footing": 7058, "extensively": 5137, "Geek": 1483, "critical": 5383, "moderate": 3033, "dissapointing": 5774, "seconds": 1532, "manufactured": 4566, "specifially": 2687, "unusual": 5816, "broken": 493, "pretended": 8512, "finicky": 8187, "manufactures": 5111, "manufacturer": 3429, "stations": 7626, "island": 3718, "drag": 1280, "laptopwas": 5504, "Images": 882, "desparation": 513, "road": 2932, "graphically": 3067, "quietly": 6287, "indain": 8183, "coupon": 4979, "SMITH": 7258, "CASH": 6337, "omlette": 7333, "strip": 8011, "shortening": 5223, "MacBook": 652, "Week": 6034, "Though": 2678, "PURCHASED": 2501, "spicy": 5676, "strikes": 7496, "sophisticated": 4172, "bookstore": 2523, "constandly": 1238, "vindaloo": 6320, "spice": 4548, "romantic": 5742, "SHOULD": 7795, "strawberry": 6698, "Attitude": 7895, "manuel": 4650, "Ave": 6008, "macBook": 4523, "USE": 5543, "palate": 6529, "USB": 856, "videos": 1558, "youtube": 5479, "deep": 3700, "general": 981, "file": 1615, "girlfriend": 2606, "lifetime": 5224, "cables": 5152, "film": 4217, "fill": 6055, "again": 357, "drivers": 542, "hybrid": 5406, "field": 2319, "Vanilla": 6837, "obsessed": 3719, "students": 2262, "important": 858, "brands": 2273, "resembled": 6977, "remote": 2459, "Holy": 8053, "unload": 4819, "requires": 2013, "Yeah": 873, "G73JH-": 4397, "dramatic": 7149, "u": 2394, "TYPING": 2536, "alright": 867, "resolution": 1315, "represent": 5378, "forget": 786, "dollar": 2792, "Wars": 5298, "browsers": 3552, "cooperative": 7368, "talks": 2836, "ACER": 4910, "porcini": 6396, "children": 2200, "reluctant": 5186, "CUSTOMER": 5239, "breakfast/": 8238, "sashimi": 5881, "iBookG4": 4258, "TAB": 2665, "WinDoze": 5585, "cliick": 1860, "hideous": 7821, "UNBELIEVABLE": 5060, "premium": 1251, "HDMI": 1892, "returning": 976, "overdone": 6265, "fall": 3195, "difference": 2147, "pre": 3172, "Prefer": 8250, "convienent": 4327, "320GB": 3994, "Needs": 2926, "neighborhood": 5660, "portable": 496, "Actually": 3786, "Only": 1365, "further": 5733, "Korbett": 6313, "Gave": 959, "90s": 2271, "courtesey": 6948, "hooka": 7566, "stood": 8166, "opted": 2660, "althougth": 3555, "sides": 7558, "public": 3673, "Stepping": 7427, "12.44": 5330, "component": 4433, "surfer": 2505, "ranges": 7943, "operating": 414, "Entrees": 7527, "900": 4437, "Avenue": 6642, "lasagna": 7061, "Probbly": 2808, "Canal": 6873, "Europe": 8084, "Core": 869, "eye": 2686, "distinct": 7875, "non-": 4728, "two": 860, "comparing": 3514, "de-": 1404, "Coming": 6191, "OUR": 8300, "brow": 8460, "OUT": 453, "diamond": 6076, "excluded": 7940, "landed": 3588, "gentleman": 6559, "particular": 2079, "Grilled": 5652, "lemony": 7327, "Yamato": 7277, "town": 1883, "none": 897, "hour": 820, "recall": 4116, "344.99": 5099, "sucks": 2564, "Toons": 6125, "def": 7439, "purchases": 2288, "compare": 1755, "korma": 8016, "stacking": 1364, "share": 2107, "minimun": 6802, "hours-": 963, "numbers": 4526, "purchased": 530, "potatos": 6709, "sharp": 1776, "!": 123, "needs": 465, "Raymond": 7330, "awkward": 4670, "flawless": 5213, "comfort": 6632, "Touchpad": 4389, "quesadilla": 7299, "Meaning": 2205, "stir": 6516, "Stack": 8363, "Easily": 7654, "Don": 7859, "Dom": 7517, "advice": 6095, "hardcopy": 4649, "par": 2076, "frills": 3822, "connectivity": 3223, "blood": 4496, "coming": 3235, "shuts": 2008, "response": 4169, "Sophia": 6675, "crowded": 6153, "eats": 6905, "15.4in": 3178, "responsibility": 3218, "pleasure": 332, "Salads": 6137, "playing": 829, "HEADACHE": 2498, "What": 375, "winged": 7824, "dough": 1797, "lava": 5787, "suffer": 4962, "arrogant": 7119, "Bisque": 6296, "D620": 3860, "messed": 2431, "26": 7266, "27": 5263, "20": 1531, "21": 5513, "22": 3716, "23": 3472, "pcs": 1846, "neightborhood": 6775, "29": 7690, "LONG": 2747, "late": 1130, "2-": 2482, "pesto": 6621, "2+": 7156, "lookout": 7782, "someone": 1746, "Bar": 7187, "disrespectful": 7865, "seeking": 5707, "walls": 3130, "complain": 654, "easily": 1401, "bogglingly": 7745, "Laptop": 911, "micro": 3241, "Tamari": 5662, "biscuits": 6636, "ports": 1428, "caliber": 7524, "Hmmm": 4244, "everyone": 3420, "Built": 5028, "house": 1317, "energy": 3619, "hard": 159, "idea": 2153, "banquet": 6447, "Waiting": 2088, "oil": 6533, "Build": 5304, "26th": 3613, "lovers": 6012, "discouraging": 4149, "numbingly": 3020, "computer/": 3794, "print": 4091, "Cool": 7857, "bistro": 5795, "pathetic": 6619, "warrenty": 581, "pleasant": 3126, "iphoto": 3144, "members": 3731, "Uni": 6015, "laughable": 4443, "beginning": 2819, "benefits": 1332, "Eh": 7373, "computers": 1065, "additonal": 421, "radeon": 3063, "Rover": 1864, "dont": 1186, "pop": 3096, "done": 138, "razor": 197, "Okay": 3779, "twenty": 2558, "5th": 2624, "least": 276, "Cheers": 5884, "paint": 1509, "statement": 3083, "rates": 8111, "bev": 7416, "lease": 7981, "tramezzinis": 6528, "XL": 425, "gigabytes": 697, "park": 8064, "unpdate": 1588, "part": 484, "Problem": 4688, "believe": 933, "percentage": 5277, "XT": 5405, "Cosette": 5790, "b": 6827, "compliments": 3904, "gotten": 412, "recording": 5293, "supposed": 3982, "ADDICTED": 3987, "treated": 2835, "6750M": 5336, "outta": 6679, "hastle": 3948, "ages": 7423, "categorized": 8289, "orders": 5951, "mountain": 4984, "built": 1225, "Power": 3943, "depending": 2384, "Dominican": 6799, "majority": 2272, "Walmart": 2590, "amazing..": 8444, "build": 2074, "Kid": 8169, "folders": 1616, "305-": 3342, "VERY": 1443, "eggs": 6464, "salmon": 6591, "chart": 5785, "most": 799, "charm": 1664, "services": 2357, "Fresh": 6585, "extremely": 90, "chard": 8498, "opions": 2967, "cramped": 5869, "weigh": 4363, "particularly": 6061, "carefully": 2971, "Slamwich": 7816, "fine": 1059, "find": 541, "urchin": 5713, "Poor": 4798, "unhelpful": 6741, "giant": 3536, "Anybody": 6725, "unhappy": 2108, "idiots": 4897, "C2D": 2872, "fiend": 8311, "override": 4885, "8": 1039, "touchscreen": 4964, "paperweight": 4699, "luke": 7268, "express": 791, "Favorite": 7281, "cheaper": 1597, "batter": 8275, "breast": 5646, "BASEMENT": 6117, "restart": 2551, "Externally": 4768, "resolve": 4084, "frankly": 6453, "slimy": 7622, "crabmeat": 7060, "Anyway": 4853, "remove": 182, "ACTUALLY": 5885, "common": 1504, "Complied": 3722, "restaurants": 5752, "representive": 932, "devils": 8246, "Spreads": 6896, "tended": 7892, "lion": 4985, "tender": 6922, "vins": 7774, "chose": 1005, "repairs": 2012, "freindly": 6538, "expert": 6128, "GET": 3841, "reaearch": 961, "burner": 1729, "fans": 3790, "beautification": 6825, "myriad": 1502, "burned": 2215, "champagne": 5899, "King": 8504, "Kind": 4426, "intimidated": 5498, "interfaces": 3664, "pagoda": 8268, "REDO": 2543, "Mozzilla": 1191, "Thats": 8244, "restaurant": 5605, "carelessness": 2179, "craftmanship": 5065, "Galaxy": 3495, "alot": 946, "repair*": 638, "Green": 6511, "Yes": 928, "Yet": 975, "Drinks": 6362, "upgraded": 695, "subpar": 7130, "cakes": 6711, "danced": 7571, "point": 1054, "simple": 708, "pimentos": 7267, "dancer": 7570, "simply": 1000, "shutdown": 4482, "upgrades": 4676, "throughout": 7858, "expensive": 787, "headaches": 3045, "consuming": 3976, "fused": 2663, "raise": 6044, "create": 3701, "Processing": 870, "creativity": 1714, "rivals": 6228, "secret": 6409, "dropping": 2163, "peppers": 7419, "pile": 2982, "intrusive": 2435, "meeting": 6491, "assorted": 6647, "flavorful": 7465, "ecosystem": 5275, "Amma": 6429, "pricey": 165, "understand": 1417, "prices": 4298, "Conveniently": 6622, "DISAPPOINTED": 3383, "bruschetta": 6535, "replaces": 3435, "962": 5146, "outperforms": 4894, "solid": 2593, "bill": 3042, "College": 3375, "mimosas": 8266, "fun": 2522, "74th": 7126, "os.x": 5483, "shoddy": 973, "encountered": 2897, "itself": 569, "KEYBOARD": 3453, "kernal": 4325, "OWN": 3926, "Returned": 1885, "OWC": 5407, "BISTRO": 6168, "GarageBand": 1304, "dualboot": 2285, "torte": 7396, "development": 3850, "IWORKS": 3289, "tupperware": 6152, "keys": 1033, "Nathan": 7351, "husbands": 6134, "moment": 3000, "Adjust": 4134, "purpose": 4749, "Activity": 2825, "infused": 6345, "gestures": 212, "lasagnas": 7194, "task": 4385, "entre": 8226, "spent": 1077, "iffy": 1586, "everythig": 5963, "landmark": 7534, "entry": 7452, "spend": 595, "DESIGNED": 4555, "grabage": 3938, "netboook": 4019, "snow": 5119, "shape": 3626, "alternative": 6864, "letting": 5696, "oriented": 7925, "cut": 4524, "cup": 8397, "hated": 1827, "cuz": 6316, "snag": 6575, "UNPLEASANT": 7793, "dare": 6220, "snap": 339, "excited": 2396, "hater": 1781, "ridiculously": 2980, "dependability": 2965, "Did": 4353, "big": 250, "bid": 2454, "jerked": 4629, "Chinatown": 5864, "judgement": 6684, "matters": 4175, "truely": 724, "narcissist": 3931, "droped": 4336, "cognitive": 4453, "semi": 4256, "disks": 5151, "indication": 2855, "google": 4745, "often": 3141, "collectors": 3867, "absolutely": 99, "magnificent": 5868, "back": 176, "Messenger": 2637, "backlighting": 4891, "candle": 6406, "server": 5965, "ontop": 2078, "scale": 3767, "..very": 7106, "pet": 7882, "decision": 1440, "per": 7046, "Nothing": 5047, "nose": 7535, "amazin": 6480, "intial": 4957, "patient": 3744, "300": 3321, "O": 4477, "30+": 6244, "30-": 8411, "ERROR": 3971, "from": 60, "Typically": 2804, "Jimmy": 6798, "Bart": 6106, "8pm": 7030, "MC309LL": 5332, "delish": 6834, "graduation": 875, "beans": 8010, "Bark": 7353, "iWeb": 2596, "techie": 440, "abusive": 8324, "seating": 6365, "framed": 2672, "reciept": 3917, "lesson": 4709, "Sauce": 5861, "delusional": 7734, "Boton": 6024, "SOHO": 8193, "homemade": 6077, "Excellent": 2415, "forward": 419, "translate": 4782, "Come": 7302, "crab": 6517, "adjusting": 1704, "hoped": 1180, "directed": 4242, "restaraunt": 7251, "Streets": 6643, "BOOT": 2193, "teareyed": 6549, "planet": 4739, "BOOK": 2341, "sort": 2942, "constant": 2585, "Perhaps": 8100, "metal": 1670, "inexpertly": 6793, "70+": 6243, "VHS": 2922, "single": 389, "appetizing": 5667, "cafe": 5243, "%": 1267, "Chintzy": 8285, "May": 2503, "Max": 843, "plugged": 315, "excuses": 4494, "Mac": 563, "functionality": 3610, "Student": 3376, "irreplaceable": 4542, "pcconnection": 790, "Extremely": 5110, "Advance": 4181, "Casa": 7428, "favourite": 6325, "DELL": 1090, "prepared": 5739, "HDTV": 3743, "cater": 6334, "utterly": 5313, "desert": 7022, "implies": 6981, "blinks": 3274, "amused": 7828, "2002": 6926, "2003": 4917, "2000": 4334, "2006": 4203, "2007": 1977, "2004": 3608, "2005": 3547, "2008": 2312, "2009": 1940, "magnetically": 1344, "rants": 3118, "overly": 2995, "butprofessionally": 3618, "Surprised": 7523, "overpriced": 3720, "Someone": 6267, "Business": 4532, "Lucky": 6822, "factoring": 2361, "intensive": 4401, "PowerBooks": 1425, "ambience": 5778, "fatal": 4055, "queen": 3892, "dessert": 5789, "putting": 169, "entire": 265, "prefect": 5020, "subwoofer": 2348, "mobilize": 4836, "havent": 3199, "tinny": 5546, "Fast": 4001, "uncomfortable": 2845, "subtle": 6173, "3G": 3108, "3D": 5323, "WHAT": 3840, "giving": 637, "access": 2830, "napkins": 7762, "inconvenienced": 4831, "body": 1550, "Motorola": 1953, "exchange": 46, "apologetic": 7912, "ELSE": 8119, "packing": 1807, "sink": 3236, "others": 1047, "dissuade": 4738, "sing": 4430, "irritating": 3527, "Chinese": 6886, "33": 6724, "32": 3617, "30": 346, "36": 3642, "35": 2189, "later": 495, "weekday": 6311, "3-": 7231, "existent": 7878, "proof": 3268, "honor": 3598, "Prosperity": 7068, "named": 4097, "private": 6063, "towners": 6755, "tap": 1842, "resolutions": 2839, "gateway": 1973, "MSFT": 3377, "Nice": 4809, "toshie": 2152, "Ft": 8408, "patron": 7603, "readable": 2888, "seamless": 2389, "SESAME": 8052, "Statue": 6753, "themselves": 4133, "TOP": 2743, "lounge": 5936, "kiosk": 6868, "train": 5191, "ashamed": 6277, "hints": 6174, "Z0J80001": 3007, "account": 3396, "f": 7996, "quacamole": 7334, "obvious": 3364, "praise": 6669, "closing": 3911, "didnt": 1159, "F-": 1567, "something": 629, "reserved": 5928, "snacks": 6819, "15.4-": 759, "smoked": 6694, "bones": 7021, "expandable": 93, "StarCraft": 3276, "lamb": 6398, "psyched": 3868, "varied": 6524, "lame": 4218, "dinners": 8341, "holds": 1553, "varies": 6052, "attachment": 4832, "stock": 1442, "profile": 5382, "buildings": 2460, "Technical": 553, "collection": 4455, "bothered": 8333, "mixed": 5171, "leisure": 8123, "did'nt": 6608, "guru": 7936, "lines": 4013, "amazon": 5285, "gigabyte": 1731, "deigning": 7755, "furious": 4613, "subsequently": 3337, "Expensive": 7871, "ignite": 4507, "wedding": 7313, "dv": 4117, "bunch": 1672, "Cyrpriot": 7347, "la": 7161, "ll": 3228, "winning": 4577, "willing": 2790, "latitude": 2502, "dad": 1274, "Loved": 6566, "greater": 4737, "dam": 6443, "swordfish": 7855, "toshiba": 1694, "mention": 1070, "cutting": 3439, "Mother": 5575, "day": 68, "strive": 2896, "airports": 2842, "freshness": 6285, "identified": 5438, "blazing": 1623, "experienced": 3728, "flair": 5796, "ratings": 3697, "From": 2073, "baterry": 4986, "apologize": 5955, "salesman": 1751, "mid-": 6002, "res": 3394, "rep": 3930, "CS5": 2680, "electronics": 1515, "Tue": 2443, "red": 4158, "Stage": 3894, "Reliable": 7230, "UPDATE": 4640, "indent": 941, "peeve": 7883, "recipes": 1962, "shells": 4849, "re-": 4514, "Acer": 836, "retail": 57, "Batok": 4499, "waitress": 5865, "rudely": 7830, "finest": 7923, "improvements": 2554, "facie": 5692, "lagging": 1110, "reached": 2161, "owning": 373, "sadly": 4429, "monkey": 4156, "firewire": 1934, "establishments": 7910, "oline": 2276, "intermediate": 2682, "impecible": 6747, "bit": 1184, "adjusts": 4612, "favortie": 8383, "ipad": 3191, "loved": 1380, "furnishings": 7772, "flashed": 4788, "cozy..": 7354, "N'T": 2182, "occassions": 7509, "loves": 2471, "lover": 1244, "visited": 2444, "Lastly": 5001, "wakes": 5238, "Pay": 3015, "Caviar": 6581, "comfortable": 2411, "Machine": 1938, "comfortably": 4722, "Pad": 6471, "have": 27, "brasserie": 7678, "throat": 8306, "demonstration": 5370, "Pam": 6132, "venturing": 7766, "min": 2880, "Hardly": 3051, "mic": 1226, "mid": 2270, "mix": 6646, "unless": 220, "disappointments": 2243, "mortal": 6412, "MACHINE": 3351, "Without": 4252, "eight": 3427, "suprisingly": 8073, "sally": 6805, "payment": 2393, "RIGHT": 5139, "enthusiastic": 3606, "request": 3492, "rendezvous": 8154, "occasion": 2655, "skinny": 8462, "normally": 4211, "Saturday": 831, "selection": 5897, "text": 4823, "doughy": 6782, "Small": 1432, "STREET": 7259, "Priced": 6982, "Worth": 1573, "BEST": 1082, "staff": 1903, "grabbed": 6546, "USB3": 5077, "sparks": 1640, "York": 5641, "Mom": 3623, "emitting": 2283, "inferior": 5563, "regularly": 3905, "exceptional": 4193, "lobe": 1600, "photography": 2351, "PROCESSING": 4303, "coworker": 7742, "perfection": 4199, "Radeon": 5335, "crabs": 8340, "fixes": 3480, "calling": 2796, "Broadway": 8314, "cycles": 3047, "RETURN": 4778, "heightens": 7673, "Area": 6377, "Areo": 7135, "\u2013": 7271, "enhanced": 7769, "Satisfy": 2370, "attempting": 8471, "literate": 5693, "purses": 4568, "icecream": 6852, "July": 832, "smilingly": 7445, "handful": 5694, "GREAT": 576, "Inexpensive": 7466, "deliver": 5017, "S": 3496, "synced": 2515, "mows": 1328, "joke": 3785, "taking": 9, "equal": 4126, "powerless": 2413, "fulfilled": 5091, "Design": 2621, "Delicious": 6710, "Downfalls": 4350, "passing": 6874, "PAGES": 2919, "otherwise": 5176, "comment": 1518, "vent": 5664, "relevant": 5204, "laugh": 1412, "monstrosity": 4059, "walnut": 7905, "flourishing": 7750, "IS": 452, "pouring": 8357, "Salmon": 7201, "copies": 2281, "Flatbush": 7456, "Brooklyn": 5608, "Boathouse": 8476, "seasoned": 7346, "blasted": 6801, "JWILS": 7873, "Thailand": 5873, "Comparison": 7891, "Center": 4901, "am": 272, "Delectable": 8414, "ridden": 5396, "finished": 4229, "expeirencing": 3922, "Honestly": 1770, "angles": 4837, "Professional": 1991, "fellow": 1914, "arisen": 1117, "multi": 210, "holiday": 6956, "welcoming": 8218, "Arigato": 6383, "plain": 2188, "homey": 6840, "appearance": 1223, "Hot": 1439, "value": 601, "world-": 7778, "frustrating": 288, "at": 5, "utsav": 6597, "manually": 3510, "chaotic": 3721, "cheescake": 6993, "helped": 4432, "commending": 7440, "claimed": 6232, "Beach": 8112, "begining": 1637, "Product": 2468, "Garden": 6479, "Bring": 8212, ")": 208, "set-": 4131, "SOL": 3829, "curiousity": 7537, "MBP": 2447, "twelfth": 3273, "Posted": 3540, "practice": 1629, "Mediterrean": 8004, "caters": 7064, "spitting": 7563, "sisters": 5102, "tighter": 906, "center": 39, "pampered": 5431, "thought": 775, "exceedingly": 8475, "position": 5056, "raving": 6319, "latest": 1582, "stores": 3211, "WHEN": 2535, "Cal": 8239, "seats": 6483, "MagSafe": 5267, "wether": 4014, "topping": 6734, "raves": 3119, "ads": 4012, "bragging": 7637, "Friday": 2616, "lake": 4070, "add": 1142, "spirals": 4366, "adn": 7720, "reformed": 3763, "resolved": 3735, "articles": 5480, "M6809": 4451, "royalty": 6580, "wiling": 4924, ".but": 6375, "worki": 1843, "like": 117, "inviting": 7221, "sofa": 5140, "admitted": 7559, "Mistakes": 7869, "works": 268, "soft": 189, "audible": 5271, "italian": 6249, "Documents": 710, "Excel": 2878, "alive": 7749, "hair": 4052, "recommanded": 7949, "recommendation": 4119, "proper": 6253, "tenderizer": 8372, "happens": 1684, "OSX": 1879, "Coffee": 8107, "esp": 6470, "economical": 5063, "refunded": 7581, "screwed": 778, "overcharged": 5918, "conference": 73, "pepper": 6339, "noise": 2768, "imformative": 3090, "slight": 8273, "Baker": 8171, "stellar": 3656, "host": 6490, "Temperatures": 865, "although": 798, "hospitable": 6579, "snapped": 4689, "periodically": 3198, "noisy": 3179, "about": 196, "actual": 2933, "socket": 2476, "December": 4563, "certainty": 6821, "abouy": 3120, "flaky": 8047, "Japan": 6378, "introduced": 6640, "powerpoint": 4865, "functional": 4519, "smarty": 1540, "doesnt": 726, "aggrevation": 4033, "lightyears": 5350, "Fresca": 7008, "1980": 4257, "rushed": 5891, "vegetables": 6389, "Chance": 6589, "FAST": 4302, "biggest": 2785, "November": 4786, "AGAIN": 751, "buy": 200, "chatting": 2458, "bus": 3538, "brand": 472, "miraculously": 5791, "Note": 4570, "reminds": 7914, "repeated": 2014, "bun": 6605, "ADVERTISED": 2713, "Dec": 2060, "versatile": 3470, "partially": 1241, "Ive": 2644, "wise": 7160, "dangerous": 2282, "ABLE": 445, "outsoucing": 2951, "minutes": 980, "Ivy": 5494, "pove": 5301, "temporaly": 2021, "internals": 3764, "pie": 5982, "vostro": 4410, "shooting": 1639, "antiviral": 3242, "Guacamole+shrimp": 6660, "dressed": 5736, "45": 3200, "detail": 7948, "virtual": 4948, "Wireless": 2337, "4-": 2063, "2.The": 4018, "4+": 1128, "Walmart.com": 4732, "out": 242, "category": 6246, "Year": 5035, "April": 927, "3DMARK6": 4196, "4G": 5578, "acknowledgment": 7660, "yelp": 7933, "starting": 2934, "Thus": 4940, "yell": 7827, "accidents": 4184, "baked": 5905, "limited": 2124, "LIFE": 2717, "EVERYONE": 5126, "sushi-": 8310, "sleek": 1430, "apple.com": 3133, "sleep": 4484, "martinis": 6631, "hating": 5093, "hate": 1817, "poorly": 732, "replacements": 1219, "patches": 3061, "Overstock.com": 4466, "whatsoever": 4191, "under": 479, "pride": 1454, "@": 3820, "risk": 7640, "imazingly": 7800, "GF": 7610, "every": 281, "jack": 3422, "GO": 5345, "devine": 5638, "encounter": 2936, "Restaurants": 7417, "school": 1248, "MONEY": 4779, "Caesar": 6156, "overheating-": 1493, "Go": 5767, "delightfully": 6832, "seemlessly": 4475, "enjoy": 667, "yada-": 2783, "consistent": 5539, "TOPS": 5118, "direct": 47, "nail": 5386, "louder": 1158, "BOOTING": 3578, "tweezers": 5566, "blue": 180, "hide": 3570, "selected": 884, "supplied": 3804, "daiquiries": 6699, "beater": 7779, "supplier": 4750, "WOW": 8116, "kicked": 4591, "stared": 4854, "hundreds": 458, "studio": 4063, "path": 5793, "mozzarella": 5977, "Theres": 2349, "hideously": 5743, "leaves": 921, "changed": 3489, "Shipped": 5255, "REPAIRED": 3476, "midway": 8364, "Thin": 7189, "Support": 554, "Boot": 3312, "feelings": 8173, "visible": 773, "sipped": 8065, "Book": 2625, "meats": 7092, "RAVE": 7609, "forums": 5251, "Junk": 5503, "would": 497, "Weaknesses": 4880, "June": 3244, "tenders": 8356, "Diners": 8231, "Parisian": 5794, "dressing": 8489, "phenominal": 8186, "grief": 5095, "phone": 131, "excellent": 1143, "off-": 7851, "must": 1944, "me": 13, "Claim": 8335, "enjoying": 1619, "cheapest": 4703, "tremendously": 7163, "entertained": 4810, "mw": 7802, "deficiencies": 6256, "install": 1190, "Brahma": 7588, "my": 48, "swipes": 5252, "decorative": 6949, "gadgets": 3693, "scheduling": 2419, "Lord": 2455, "times": 536, "attract": 7756, "guarantee": 2183, "end": 1740, "sitting": 948, "Dell": 966, "ONE": 3711, "buns": 6859, "charging": 1465, "badly": 938, "costed": 2367, "WOULD": 1171, "mess": 5956, "turing": 3814, "arthritis": 1872, "lump": 5423, "8Gig": 3302, "amanzing": 6906, "salsa": 7957, "oldests": 3143, "splendid": 8139, "amid": 7056, "Japanese": 5822, "Quietest": 5529, "upside": 5385, "ultimate": 5474, "enter": 7680, "Beyond": 7982, "oysters": 5639, "unsteady": 2050, "Hills": 7459, "over": 596, "underside": 5424, "oven": 6895, "talkative": 8385, "expectations": 1607, "Here": 3285, "SAD": 108, "destroyed": 1998, "SAY": 2748, "complex": 4644, "400": 2572, "Cantonese": 7069, "bibimbap": 7648, "Vodka": 7433, "swaying": 7487, "potatoes": 5967, "fonts": 5530, "+plus": 5007, "Four": 7269, "filling": 5800, "each": 1749, "lasting": 1741, "hanger": 6208, "WLAN": 5558, "Anyone": 3972, "hanged": 5411, "Latitude": 4713, "Dynamite": 7279, "Jeckll": 6359, "saturday": 5727, "..all": 7112, "gon": 5287, "driving": 2295, "god": 7809, "chimmichuri": 7337, "laid": 5315, "millennium": 7235, "heavenly": 5714, "got": 110, "newly": 4565, "Authentic": 6518, "dismal": 7462, "BTs": 6833, "associate": 1004, "free": 1302, "Roth": 6460, "icky": 8390, "W": 4908, "wanted": 687, "BTW": 5070, "Via": 7872, "Photo": 2139, "inexpensive": 1499, "days": 490, "heck": 2407, "TIME": 1269, "unappreciative": 5981, "wowed": 8396, "onto": 2223, "already": 1939, "WORKING": 5211, "too-": 8377, "primary": 1435, "hearing": 4127, "rant": 8325, "Volare": 6321, "categorize": 1001, "researched": 4299, "toy": 2532, "Cozy": 6970, "sarcasm": 372, "top": 644, "ton": 3903, "too": 561, "gowns": 6329, "inconvenient": 2659, "ONCE": 8076, "ceiling": 5665, "illiterate": 4707, "Prune": 6350, "Onion": 5798, "tool": 4036, "serve": 1124, "took": 175, "Shrimp": 6025, "Managed": 4274, "preposterous": 7791, "brushed": 5399, "Gans": 8224, "brulee": 7890, "Features": 2030, "roles": 920, "twenty-": 7507, "zero": 2829, "tourists": 7998, "classes": 2157, "to-": 1572, "10th": 3662, "18.4": 2889, "Unit": 871, "lbs": 5491, "ran": 1753, "Mind": 4582, "ram": 2723, "Netbooks": 3044, "Mine": 2462, "talking": 523, "screws": 4343, ".20": 5490, "seminar": 71, "relatively": 3087, "udon": 6789, "1969": 4166, "thoroughly": 6620, "firmware": 5570, "-": 44, "isolated": 4902, "situated": 6405, "Sys": 5484, "client": 1921, "Emachines": 4470, "laughed": 4521, "snob": 5303, "clunky": 4796, "though": 1137, "8.00": 5931, "plenty": 2372, "peppercorn": 8369, "dissapoints": 6998, "thougt": 6089, "soupy": 6515, "treats": 8251, "Pentium": 4434, "brackets": 4934, "flow": 5078, "reputation": 780, "Want": 5273, "Its": 812, "NICE": 8120, "Inquired": 2731, "desktops": 1164, "PORTABLE": 2318, "contacted": 2615, "saga": 5299, "Flash": 2565, "pops": 3601, "colors": 1314, "earth": 7063, "shellfish": 8367, "Big": 6147, "gods": 2867, "occational": 2976, "Turns": 5113, "watch": 3053, "fluid": 5282, "blinking": 4028, "unhurried": 7712, "geek": 2882, "shutting": 1495, "despite": 3627, "report": 641, "reinstall": 3080, "angers": 5092, "overbearing": 5073, "vlog": 5294, "twice": 477, "boring": 6124, "occurance": 4392, "thanks": 4465, "fragrant": 8060, "reprecutions": 2754, "swept": 7274, "seabass": 7019, "motherboard": 609, "detection": 4701, "submitted": 3698, "corrupt": 4326, "Performance": 4800, "noodles": 5593, "Standby": 8353, "vapidly": 7764, "capacity": 3196, "continually": 5760, "finger": 4289, "hopefully": 4292, "2.66GHz": 4151, "Jellyfish": 7985, "Info": 4324, "LOVE": 590, "jose": 8284, "weak": 3252, "however": 1096, "wear": 2177, "Annoyed": 3509, "techies": 3890, "faced": 6786, "Among": 7047, "protect": 2434, "fault": 2552, "jelly": 6513, "dv6700": 2029, "Computer": 3006, "games": 908, "gamer": 2861, "1098+": 5326, "expense": 1873, "viruses": 1496, "towels": 7381, "Sampler": 8484, "trust": 3995, "organza": 7642, "2200": 1250, "aback": 7584, "bathroom": 5949, "incomparable": 7366, "beef": 6218, "thetable": 4337, "binge": 5635, "Southglenn": 8407, "been": 168, "quickly": 707, "confident": 4231, "beer": 6198, "spread": 7309, "reccomended": 7310, "WERE": 4621, "expected": 1768, "Cheeze": 7806, "Cry": 8032, "search": 1216, "uncommon": 4206, "exagerating": 5456, "Alexandra": 902, "teapot": 8304, "Upper": 7108, "definetly": 2671, "Cypriot": 7216, "RECOMMENDED": 6231, "n": 7382, "teachers": 1324, "stopping": 7175, "Tamarind": 6431, "Gross": 7297, "locekd": 4552, "dumplings": 5878, "Menu": 7193, "broth": 7070, "accessories": 4026, "expenses": 2420, "experts": 3146, "experience": 380, "exterior": 5228, "\u2019": 7679, "PIZZA": 6723, "prior": 8168, "suggest": 2702, "drawback": 1144, "HP/": 4468, "money..": 7543, "several": 366, "Taking": 1345, "uncharged": 4282, "Lebanese": 8037, "satellite": 1943, "pick": 1982, "greeted": 6653, "Gigondas": 5898, "Corona": 6967, "characters": 6358, "positives": 7801, "cycle": 5249, "Gates": 2930, "sushimi": 6759, "shortly": 1272, "HPs": 2149, "uploading": 2653, "fusion": 5650, "ocean": 8421, "Manager": 2167, "greatest": 3239, "mother": 753, "Fornino": 6278, "hearts": 8500, "seasonal": 6536, "laptop": 26, "Williamsburg": 6777, "BROOKLYN": 7260, "bugged": 914, "transporting": 2940, "laptob": 1413, "5D": 2642, "functionally": 3068, "vibration": 2020, "WIndows": 942, "IOS": 5528, "Astoria": 7341, "technological": 3287, "gave": 439, "D": 2260, "FileMaker": 5197, "advances": 4914, "breaks": 1285, "spanned": 1836, "WHICH": 2712, "judge": 5690, "burns": 4506, "burnt": 6183, "advanced": 3094, "apart": 2171, "blacklisted": 7635, "gift": 876, "55": 7477, "R700": 1154, "53": 4659, "specific": 1340, "hunk": 1669, "overrated": 3862, "hung": 2481, "Specs": 3984, "Again": 2155, "HS": 874, "HP": 22, "successfully": 7702, "HT": 4435, "50": 1975, "Much": 2910, "advertise": 7525, "HA": 4620, "perfected": 7751, "tutorial": 1971, "5-": 2062, "Life": 4461, "Suan": 6843, "Strokes": 7027, "ice": 6638, "everything": 312, "offices": 4868, "baklava": 8045, "walkup": 7154, "He": 1052, "cord": 11, "core": 990, "frontman": 7844, "deleted": 2316, "corn": 8347, "hsn": 3255, "disappeared": 7876, "discount": 1326, "Replaced": 5441, "dissapointment": 6975, "explantory": 931, "shawarma": 8043, "plug": 1464, "Fair": 8424, "occassion": 6326, "dinner": 5950, "plus": 1310, "Still": 163, "curry": 6388, "wiped": 1169, "Best": 621, "RATED": 8190, "froze": 548, "SERVICE": 451, "presence": 4021, "SLOW": 3445, "lags": 4669, "gig": 6863, "stuck": 1120, "fought": 7575, "Bream": 8196, "extrememly": 4595, "SUPPORT": 1093, "purposely": 3670, "MERCY": 2457, "head": 556, "medium": 4178, "Sundays": 4107, "gorgeous": 100, "removes": 4607, "Rocks": 2773, "wireless": 1331, "heat": 2249, "hear": 4987, "heap": 8056, "PROBLEM": 2709, "removed": 1530, "nodded": 7658, "medius": 4102, "portions": 5600, "versions": 2280, "blantently": 5980, "bargain": 6525, "Chutney": 6737, "unboxing": 2366, "Vista": 945, "sinful": 8395, "Hudson": 6751, "sometime": 6875, "Micron": 5416, "annoying": 809, "trip": 531, "looked": 642, "nj": 7386, "tradional": 6356, "techs": 1647, "no": 152, "na": 5288, "commercials": 256, "techy": 3780, "tim": 3875, "setting": 434, "HD": 347, "papers": 962, "depot": 2326, "Larimer": 8455, "picture": 1995, "football": 4108, "Molto": 6391, "apologizing": 7718, "longer": 998, "bullet": 5026, "nakgi": 7653, "serious": 3434, "Dummies": 4932, "neighbors": 8355, "reviews/": 4213, "punds": 573, "yokes": 8469, "regulars": 6937, "focus": 5454, "sensitve": 4587, "recharge": 317, "Dad": 3624, "Columbia": 8181, "Dal": 6436, "contemplating": 4974, "Truly": 6504, "environment": 2900, "charge": 3, "burners": 2651, "bestt": 7247, "advantage": 251, "thawed": 6211, "RMBP": 5048, "wallets": 7572, "artwork": 2789, "cook": 1965, "cool": 1030, "Raga": 5938, "impressive": 4235, "level": 2386, "Canon": 2641, "brother": 1678, "standards": 6860, "..were": 7907, "quick": 1215, "pork": 5630, "des": 7773, "illustrating": 2738, "trend": 3240, "slowed": 5375, "decour": 6042, "comforting": 7737, "reinstalling": 3160, "port": 1139, "Red": 6065, "drinks": 5932, "stands": 3702, "remain": 8508, "pleased": 1056, "goes": 1719, "tortelini": 6094, "water": 1556, "baseball": 5257, "groups": 7136, "[": 3425, "reformatting": 3159, "noticeable": 4877, "COURSE": 8302, "healthy": 1061, "pearls": 5169, "guilty": 7754, "stomachs": 7574, "hooka..": 7568, "hospitality": 7430, "noticeably": 1166, "entrees": 6342, "navigation": 2133, "Maine": 6298, "andI": 1924, "inducing": 6717, "1st": 737, "JewelBako": 7285, "Shilshole": 8483, "16Gb": 5185, "projector": 83, "stated": 4898, "handles": 4953, "iphone": 742, "memory": 696, "prep": 80, "16GB": 3953, "UNSATISFACTORY": 4264, "teased": 3585, "peices": 3809, "clicking": 2003, "Summary": 1580, "drown": 3879, "beers": 5944, "Time": 1937, "cases": 2705, "pre-": 7389, "and/": 3853, "fuction": 2037, "edible": 6261, "Family": 6583, "German": 8467, "thousands": 460, "PLEASE": 2478, "BestBuy": 3918, "foodies": 7927, "Gigabit": 5460, "usability": 5195, "corrupted": 1505, "figure": 2293, "downfall": 3216, "Mia": 7960, "dropped": 2828, "2Big": 1933, "requirements": 3594, "secured": 4379, "meager": 7864, "1": 43, "vital": 859, "fourth": 3708, "ensure": 3428, "speaks": 5136, "secures": 2231, "Opera": 7026, "unbelievable": 7467, "Mahi": 7595, "crashes": 362, "huge": 1309, "Average": 4799, "granddaughter": 4896, "eighty": 2991, "crashed": 319, "FINALLY": 4374, "birthday": 1206, "geek-": 2244, "Puree": 5655, "Cake": 6315, "unbelievably": 8134, "classroom": 826, "disheartening": 5229, "liquid": 4020, "drumsticks": 7048, "amuse": 7695, "inform": 1884, "unfreeze": 3414, "overheats": 4015, "refund": 1482, "scammers": 7544, "Breaking": 1126, "mainly": 602, "Melt": 8137, "accolades": 7866, "White": 7291, "blocked": 3097, "offerd": 7799, "appetizers": 5877, "Laptops": 3043, "Iphoto": 4113, "offers": 116, "Moving": 5280, "Using": 3270, "Italian": 5847, "samosas": 8018, "happened": 1918, "Received": 2852, "Cable": 3945, "'special": 6913, "conversations": 4870, "technician": 524, "Ultimate": 1700, "superlatives": 5011, "name": 3122, "debating": 5478, "realistic": 4254, "gras": 5612, "hiccups": 2652, "Save": 3848, "adequately": 5721, "Edamame": 5654, "MADE": 6224, "someplace": 6659, "attracted": 4179, "hacked": 2985, "overflowing": 5672, "maneuver": 4721, "attended": 7482, "LaCie": 1932, "Dog": 7213, "oasis": 6001, "flyer": 6445, "Zabars": 6915, "Security": 3858, "honwy": 8405, "Battery": 3710, "turn": 150, "OTHER": 3885, "place": 239, "SOLVE": 4162, "intalled": 2968, "discontinued": 3834, "1000": 3046, "gag": 8513, "Casimir": 6574, "clumsy": 7121, "handled": 7862, "array": 4285, "Flickr": 4092, "cubano": 7384, "cheerfully": 7367, "given": 1205, "necessarily": 7248, "district": 6000, "plastic": 1348, "cooling": 978, "SEA": 6558, "Such": 2918, "white": 1006, "circa": 5079, "gives": 2126, "IMO": 2949, "released": 1839, "Enterprise": 4950, "PDF": 4711, "copy": 3316, "Tuna": 6028, "specify": 5776, "wide": 4137, "Love": 1698, "unfortunately": 1381, "require": 2801, "skiline": 7140, "L455": 4487, "aesthetic": 6824, "cards": 3742, "outcome": 2185, "VMWare": 669, "Quicken": 5198, "and": 7, "pro": 508, "Congratulations": 1716, "Farm": 7457, "wasnt": 6933, "rent": 7768, "Verginia": 2759, "sells": 3378, "\u201d": 5364, "any": 241, "transcription": 4510, "dining": 5985, "ideal": 2547, "Operating": 4065, "strengths": 5317, "surf": 4537, "urge": 8338, "sure": 1587, "multiple": 2506, "overcooked": 6912, "TV": 1021, "falls": 1742, "visitors": 3967, "RECOMMEND": 6103, "icon": 4321, "Photoshop": 2422, "considered": 4003, "seafood": 5814, "proud": 3032, "hungry": 5768, "Ginger": 6884, "senior": 1870, "quantity": 5756, "pans": 7147, "omikase": 8129, "cheap": 834, "crutchs": 3769, "hack": 3062, "mexican": 8033, "gulf": 8485, "genius": 816, "hands-": 5976, "wood": 6686, "Mimi": 8334, "lighted": 4007, "jazz": 6067, "expectation": 282, "Wagyu": 7522, "lighter": 713, "logitevh": 5531, "expese": 4445, "freaking": 144, "regarding": 5071, "aluminum": 2071, "performer..extremely": 5319, "Mirage": 8225, "through": 672, "bought": 20, "y'all": 4515, "ignored": 5594, "imposing": 5590, "connections": 3545, "college": 2263, "parking": 8157, "ruined": 7234, "professed": 5302, "fails": 3338, "alienware": 4882, "managing": 604, "review": 2426, "all..": 7606, "outside": 866, "bayard": 6871, "unappealing": 6373, "arrival": 7553, "24": 2320, "Brulee": 8426, "25": 1676, "comp": 4408, "U.S.": 2959, "Youtube": 4111, "dip": 8058, "definelty": 2395, "diners": 7546, "come": 2036, "postage": 1524, "reaction": 2412, "lowan": 5506, "acquiring": 7694, "sodium": 6457, "gimmicks": 6284, "quiet": 952, "DONT": 8079, "Ensalata": 8391, "duty": 2129, "Guess": 4004, "afterwards": 7169, "color": 1029, "pot": 5996, "JUNK": 2067, "insist": 1291, "sampling": 8069, "60": 2630, "souvlaki": 7217, "65": 7391, "69": 4660, "Numerous": 3793, "turkey": 6787, "50/": 8379, "Buy": 622, "..in": 5144, "scandalous": 7305, "But": 249, "Typhoon": 7087, "peaceful": 6749, "cords": 1999, "hardly": 772, "ravioli": 5923, "500": 7510, "engine": 3966, "direction": 1488, "tasteless": 6726, "WAY": 2957, "squirrely": 5445, "careful": 3156, "WAS": 3382, "paying": 365, "myself": 2132, "amend": 7629, "cash": 1911, "2GB": 2041, "shops": 3102, "Open": 6809, "Chromebook": 5464, "Sound": 4048, "Slow": 3554, "Additional": 1337, "Sake": 5671, "couples": 7023, "AMEX": 6338, "good": 16, "BEEN": 2496, "Peformance": 4076, "granted": 3515, "locking": 3715, "I7": 991, "check": 1426, "html": 2915, "manila": 8487, "buys": 5291, "physical": 2328, "events": 3306, "week": 916, "booths": 7355, "tipsy": 7205, "arrabiatta": 6414, "downloads": 2436, "driver": 1196, "IT": 591, "II": 3277, "decently": 4520, "Lasagna": 7192, "IN": 3958, "footprint": 5227, "changing": 5815, "IF": 1175, "experine": 482, "Is": 1240, "delectable": 8418, "It": 377, "without": 277, "Im": 1391, "components": 1739, "In": 184, "model": 1037, "justify": 1480, "United": 2954, "tip": 2579, "kill": 5524, "MacConnection": 1045, "halfway": 7771, "blow": 5395, "sampled": 8188, "Jobs": 4311, "rose": 5715, "seems": 861, "except": 1685, "blog": 3965, "Applications": 2168, "lets": 3332, "ganoush": 7326, "flashing": 161, "Change": 6592, "MacBooks": 186, "kills": 5668, "Many": 4093, "Camp": 3313, "Terrible": 6893, "randomely": 4863, "touchpad": 749, "accepted": 2198, "correcting": 3567, "Came": 2307, "photographs": 1437, "Bravo": 8413, "reduces": 2675, "sanity": 7627, "donations": 4312, "lloking": 5066, "tower": 2591, "reduced": 5347, "Japenese": 6688, "shunned": 3659, "West": 2758, "Since": 1106, "overheated": 2582, "competition": 2646, "Located": 5867, "Calling": 6735, "Newegg": 2613, "respect": 1086, "portables": 1002, "provided": 5583, "slice": 6713, "Gulab": 6656, "slick": 566, "unmatched": 5064, "moon": 8400, "1222nr": 25, "hipster": 6820, "provides": 1620, "provider": 4558, "GETS": 3887, "quitting": 3260, "signifant": 4747, "Later": 3582, "inspect": 7763, "communicate": 3730, "polite": 4042, "pooch": 5158, "on": 151, "ol": 4795, "ok": 546, "oh": 1283, "of": 15, "discussed": 4873, "shrimp": 5679, "informing": 485, "pistachio": 6637, "stand": 1478, "ot": 3310, "os": 1850, "or": 459, "annoyances": 5131, "gari": 5870, "communication": 1233, "rice": 5624, "clams": 6919, "rising": 5361, "determine": 1152, "unisex": 6577, "there": 257, "cultured": 7917, "TECH": 3956, "fish": 5723, "UES": 5842, "Remember": 4690, "compatible-": 4569, "tranquility": 5749, "regard": 5237, "amongst": 8002, "jus": 6668, "faster": 674, "1024": 2628, "LED": 3411, "Startup": 4481, "Mojito": 6593, "HDD": 2230, "connect": 744, "strongly": 3832, "toilet": 5952, "russet": 8507, "Space": 8161, "taste": 2048, "rantings": 8256, "tasty": 5658, "acer": 1799, "incorrect": 4697, "stumbled": 5744, "comped": 7446, "imail": 3188, "rubber": 190, "5": 740, "fiddled": 4556, "trash": 4693, "requested": 4512, "separate": 2510, "includes": 2560, "uninvited": 7836, "STARS": 1084, "included": 1835, "stocks": 5112, "Chicken": 5653, "unresponsive": 5269, "calls": 2356, "wife": 1984, "invest": 2996, "PRICE": 3839, "wifi": 2534, "curve": 3724, "websites": 2751, "directory": 6771, "platter": 6475, "Gateway": 1387, "all": 154, "chinese": 7245, "Noon": 2442, "lack": 2838, "abit": 1277, "disc": 534, "parmesan": 6534, "dish": 5626, "follow": 4665, "disk": 1521, "hmmm": 5708, "tiramisu": 6163, "ingrediants": 8184, "acting": 2093, "thursday": 8269, "program": 578, "siblings": 3813, "1080p": 2359, "Usha": 7032, "fax": 2102, "woman": 5728, "worse": 2969, "far": 797, "fav": 7034, "fat": 6037, "roe": 6695, "sons": 5581, "worst": 1527, "awful": 1370, "sony": 4725, "ranting": 6318, "becase": 1712, "Vaio": 2237, "list": 4418, "Juice": 7598, "COLLEGE": 1255, "booting": 3187, "ten": 3500, "tea": 4671, "Ease": 4094, "theApple": 3004, "tee": 5703, "tey": 4313, "rate": 1897, "design": 955, "Easy": 101, "functioning": 2666, "spendid": 8346, "will": 193, "what": 683, "sub": 2075, "musts": 7293, "sum": 6051, "crust": 5811, "brief": 4409, "overload": 2191, "version": 396, "Bought": 1972, "multitude": 4806, ".1920x1080": 3393, "compresses": 1923, "toscano": 8503, "unprofessional": 6553, "certainly": 4370, "difficulty": 4269, "Absolutely": 8392, "allows": 668, "horrified": 7829, "off..": 7569, "options": 2600, "cause": 3571, "sticking": 1109, "dissappointment": 8401, "crowds-": 7307, "guacamole": 7301, "suddenly": 5172, "screens": 3405, "Louisville": 2765, "plonk": 7765, "Yellowtail": 6144, "Smithsonian": 4657, "Tom": 6617, "munchies": 7494, "proceed": 3209, "donuts": 7903, "Overall": 747, "rustic": 7989, "Lives": 7662, "permanently": 3961, "minor": 3327, "Pavilion-": 4115, "flat": 3201, "flaw": 1063, "knows": 1929, "Masa": 7939, "bumped": 8322, "grabbing": 4945, "Midtown": 5753, "flag": 8321, "stick": 2043, "known": 3534, "glad": 1562, "Pastrami-": 6612, "debates": 5481, "Day": 5924, "WRONG": 4423, "Ino": 5855, "caveat": 1338, "v": 3058, "bruschettas": 6526, "excursion": 8292, "pony": 5685, "challenging": 4828, "suberb": 8448, "joints": 7283, "whealthy": 7515, "airplane": 4811, "WIth": 4332, "wks": 6317, "concept": 7735, "Fatty": 6021, "rather": 1450, "breaking": 8468, "occasionally": 361, "Photobooth": 119, "explains": 3028, "goat": 6158, "simplicity": 3611, "sandwich": 5765, "okay": 3705, "5.X": 4534, "Seafood": 7278, "weaknesses": 5318, "Matter": 4583, "lighting": 4636, "adventure": 4440, "sloppy": 5549, "proclaimed": 503, "PRODUCT": 3011, "short": 1507, "supervision": 4708, "halibut": 6503, "Linux": 2788, "Bison": 7529, "PRAYING": 3070, "encased": 188, "turnover": 7849, "Bottom": 2268, "developed": 3636, "Supplied": 4307, "isnt": 4030, "avenue": 5970, "airing": 8088, "fallback": 6501, "style": 1050, "March": 3773, "susceptible": 2052, "strange": 1111, "might": 1141, "prodcut": 2529, "return": 487, "generously": 6040, "L": 6182, "speechless": 4255, "inch": 760, "hunted": 5741, "smoothness": 5538, "bigger": 1140, "instructions": 3683, "trifecta": 4058, "nephews": 647, "microphones": 5527, "bestbuy": 5286, "accommodates": 4850, "gnocchis": 8001, "deffinately": 1744, "Skype": 2225, "Ray": 8072, "malfunction": 979, "weight": 929, "needless": 2798, "generation": 5493, "posts": 5360, "him": 2489, "pecorino": 8502, "expect": 2516, "More": 2927, "Nortons": 2297, "alcohol": 8287, "wondered": 6057, "Nightly": 567, "health": 6509, "shipment": 4271, "aligned": 7761, "friday": 2690, "experimenting": 7693, "amazon.com": 5521, "attendant": 5620, "sidewalk": 5969, "thrown": 1857, "thread": 7808, "People": 1453, "seperately": 1925, "Screen": 2388, "solidly": 4047, "trackpad": 1535, "dine": 6115, "feel": 1181, "fancy": 1284, "feet": 2051, "Indian": 6048, "defects": 4718, "blank": 2382, "bland": 5777, "says": 3826, "Ravioli": 7009, "passes": 7617, "esay": 1662, "Eating": 6478, "gourmet": 8388, "leading": 1775, "rails": 2232, "scallion": 6121, "passed": 3391, "Snooze": 8453, "DIVES": 8094, "finances": 2418, "store": 716, "option": 4604, "relieved": 4226, "SINCE": 2499, "hesititate": 6537, "bouche": 7696, "convinced": 4053, "Road": 903, "albeit": 7461, "kind": 995, "double": 5846, "outrageous": 7908, "harman": 4561, "stall": 7592, "dang": 2226, "stale": 6452, "8:30": 6572, "Docking": 3897, "jsut": 6541, "iBook": 4192, "Fritte": 6177, "suspicious": 4362, "decadent": 8130, "SPACES": 2538, "alike": 3147, "cleaned": 2935, "splurged": 5475, "nights": 5896, "sandwiches": 6476, "finding": 3501, "youre": 7468, "added": 344, "customize": 5156, "inconvenience": 4634, "reach": 3333, "brioche": 6815, "75": 2726, "74": 4322, "20's/": 7137, "70": 8412, "nothing": 139, "seasons": 7536, "prestige": 7399, "achievement": 5379, "windows": 537, "traditional": 6584, "heaviness": 7164, "notch": 1966, "COMPANY": 2068, "lying": 7628, "Perfect": 4057, "c270": 5532, "restore": 5150, "nakgi-": 7649, "cds": 2195, "Suite": 3112, "font": 2031, "XP": 939, "costing": 2085, "cried": 5314, "stairs": 7731, "rebooting": 3158, "starters": 2154, "hip": 5832, "Bedford": 6623, "his": 1418, "hit": 5236, "Value": 4802, "fastest": 5414, "Recommendations": 6336, "Display": 2657, "unaddressed": 8456, "freshmess": 6058, "THIS": 2339, "stroll": 8126, "Bluetooth": 1193, "activity": 4171, "wrote": 4386, "bars": 3370, "art": 3461, "dump": 1717, "certin": 298, "BS": 7932, "raddichio": 6185, "dumb": 3136, "are": 187, "2.3": 3057, "Minis": 5103, "2.1": 1457, "2.0": 3655, "arm": 3491, "2.5": 3269, "2.4": 2870, "youth": 8517, "BEING": 3455, "crisp": 1355, "creme": 7889, "various": 3095, "numerous": 430, "ANd": 2209, "recently": 2638, "creating": 1472, "ushered": 7551, "initially": 4049, "sold": 2247, "attention": 3016, "AND": 1258, "c": 2904, "Farms": 7783, "became": 2923, "context": 7838, "Steake": 6176, "ANY": 4996, "reasons": 505, "sweet": 2175, "eMachine": 1388, "Cobb": 6069, "village": 6082, "rave": 8384, "slots": 3951, "crispy": 6370, "simpler": 795, "decline": 5444, "pp": 7392, "duo": 7080, "due": 1242, "teacher": 4032, "pc": 988, "reduction": 8370, "Ikura": 7988, "Plan": 4183, "brick": 4225, "attractive": 3354, "flight": 2840, "transferring": 2561, "precision": 5392, "demand": 3672, "instructor": 3459, "stolen": 5442, "thirty": 6557, "frozen": 3404, "Boots": 2094, "Booth": 2140, "behavior": 7843, "Polyclinic": 4500, "Kobe": 7520, "engineers": 4970, "City": 6271, "Italy": 6227, "Bagels": 6785, "obtrusive": 4517, "rip": 4541, "disappointing": 1447, "rig": 4518, "rid": 2891, "INS": 8093, "reprogram": 3142, "Co.": 6738, "shirt": 5704, "discusion": 5178, "Thalia": 6691, "delicious": 5817, "9": 572, "higher": 1738, "About": 2831, "GOOD": 4544, "unrepaired": 3676, "Traditional": 6041, "4Mb": 5477, "anypne": 4008, "arrived": 1805, "Cod": 7698, "Pineapple": 7531, "robust": 4546, "YOU": 441, "weird": 1034, "lower": 2414, "noodle": 6219, "Almost": 4114, "refute": 5022, "anybody": 2862, "analysis": 4645, "edgy": 3576, "edge": 198, "machinery": 2595, "stating": 2518, "chosing": 6888, "know": 195, "ergonomic": 2334, "Seems": 4270, "competitive": 3254, "Asus": 178, "Wonderful": 3247, "questions": 3215, "retired": 3458, "Files": 2315, "tables": 6240, "loading": 3942, "tablet": 4492, "observant": 1135, "workers": 6101, "lifts": 8359, "YUKA": 6495, "Hands": 7489, "complaint": 1750, "complains": 5130, "question-": 2908, "homeschool": 2736, "Air": 2974, "Definitely": 5501, "verion": 3504, "moody": 7168, "skeptical": 5432, "shaped": 4879, "shabu": 5974, "shapes": 1081, "DOES": 1689, "unstable": 2741, "essential": 1633, "crapping": 4808, "ABOUT": 3645, "Drawbacks": 6918, "stagnating": 6530, "understood": 4144, "Typing": 2844, "Email": 3291, "sauces": 7006, "HAPPY": 5534, "roti": 7037, "Keynote": 2136, "pros": 3546, "commented": 7699, "Fund": 173, "retro": 7823, "IHOP": 8459, "innovation": 1469, "prob": 7402, "porridge": 6987, "frendly": 6910, "bartender": 6953, "jumps": 3282, "BAck": 4246, "refused": 689, "Duck": 7204, "0900": 1247, "refuses": 4471, "Xmas": 5421, "vivid": 3280, "Square": 6050, "Intel4000": 5049, "yawn": 6903, "completing": 3649, "FireWire": 5459, "Roe": 8202, "range": 1769, "fantasic": 4851, "complimentary": 5592, "clubhouse": 6292, "plethora": 3286, "Everything": 794, "extraordinary": 7706, "OPEN": 8051, "impressed": 1211, "lonk": 5913, "question": 4143, "Polite": 7757, "long": 278, "Chuckie": 7805, "Every": 2822, "summertime": 7962, "files": 543, "mountains": 4071, "plunge": 2164, "filet": 6213, "criteria": 4351, "girlfriends": 5780, "it..very": 7158, "crank": 4638, "repeatedly": 8323, "raising": 2909, "Bell": 1123, "Firewall": 3857, "fries": 6629, "iMac": 853, "Mignon": 6303, "today": 891, "fried": 2473, "called": 514, "priviledge": 522, "associated": 1981, "durrable": 4925, "shortcuts": 4201, "cover": 3129, "Hurley": 5883, "sepia": 7209, "Needed": 5132, "associates": 4923, "DINERS": 8091, "lawns": 6750, "Hewitt": 2027, "rainy": 7142, "lemon": 845, "saffron": 6704, "These": 4381, "defrags": 568, "Personally": 7674, "nice": 1389, "users": 1356, "understatement": 8326, "problems": 31, "rarity": 6779, "helping": 3870, "meaning": 2771, "Audio": 5181, "happier": 1208, "vice": 3762, "Edna": 7826, "Mott": 6869, "TAKE": 3968, "ceviche": 6645, "Hooka": 7556, "buffalo": 7224, "scroll": 3203, "once": 403, "issued": 2617, "Celebrated": 7729, "adjustment": 1451, "Indo": 7478, "issues": 862, "MANY": 2544, "stable": 91, "Buyer": 2302, "include": 1666, "waiters": 6112, "and-": 7505, "Crisp": 4920, "graphic": 1656, "Veal": 5907, "Enjoy": 4528, "LAN": 5559, "notes": 2815, "underscores": 600, "L455D": 3440, "deals": 5014, "demonstrated": 2858, "dealt": 3947, "espeically": 7480, "LAP": 2742, "noted": 4187, "concluded": 6162, "smaller": 712, "goodies": 1986, "boarderline": 6462, "modified": 7390, "State": 4976, "traveling": 2892, "fishiest": 7018, "compaq": 2428, "networks": 4141, "waiting": 2760, "AfterEffects": 2956, "E-": 1565, "refilled": 5761, "Faan": 7013, "cozy": 4391, "degree": 4505, "chimes": 7834, "Light": 2841, "Shanty": 6838, "Obviously": 1537, "desired": 3089, "explore": 5510, "Yum": 7886, "sexy": 4981, "INVESTMENT": 2213, "entry-": 3040, "settling": 5245, "larger": 3035, "leaving": 6680, "pretentiousness": 8272, "spices": 7041, "snobby": 7116, "apple": 2425, "app": 2826, "Pairing": 329, "awesomeness": 5100, "Treat": 4641, "duck": 5609, "bindings": 2755, "redo": 2531, "use": 98, "lottery": 5348, "usb": 290, "iced": 6363, "Ingredients": 6140, "few": 383, "chip": 1733, "possession": 1032, "clever": 206, "impress": 5082, "sore": 8305, "rabbit": 7210, "recount": 3104, "Guy": 8096, "annoy": 3847, "ALL": 4376, "stabilized": 7955, "Taiwanese": 6700, "gyros": 7342, "anywhere": 1668, "Spice": 6047, "aweful": 7015, "performed": 3732, "proprietary": 3637, "Northern": 6404, "tax": 1295, "tad": 4424, "tag": 1398, "US": 2952, "tab": 7500, "serial": 1696, "onions": 7042, "HUGE": 5080, "memorize": 2574, "sit": 2234, "six": 3407, "sakes": 7691, "fortunate": 7159, "unquestionably": 7941, "instead": 1125, "memoir": 3812, "typewriter": 2550, "Wifi": 3871, "attend": 6290, "unforgivable": 5003, "abuse": 2329, "wrist": 3165, "taco": 8034, "X12": 4661, "light": 157, "interrupted": 8327, "honestly": 500, "crawling": 2809, "'Certified": 3635, "martini": 6835, "stamped": 2298, "reeling": 8039, "minnow": 5813, "looks": 2258, "Waitstaff": 6494, "raw": 6059, "superior": 2274, "permanent": 3298, "choose": 2948, "orange": 6263, "covered": 478, "bye": 4356, "crowds": 6773, "jukebox": 7024, "Queens": 6962, "crash": 784, "material": 4509, "Can": 3772, "fingerprint": 1194, "Bukhara": 6437, "worlds": 2950, "VPN": 3668, "edit": 2254, "Pro": 653, "cosmetically": 4427, "fuzz": 4639, "promise": 2097, "related": 3263, "Next": 3789, "apppetizers": 6758, "EXPERIENCE": 3380, "Which": 1019, "suite": 266, "our": 721, "80": 1730, "HATE": 229, "85": 5351, "WEBSITE": 3752, "respects": 7412, "'best": 7282, "cocktail": 7431, "performs": 2626, "disapointed": 3596, "Unique": 6757, "supports": 5322, "integrated": 5177, "Buying": 5276, "This": 279, "ipod": 743, "promptly": 1549, "8x": 5270, "york": 5710, "anyhow": 4743, "organic": 6141, "g": 7995, "8G": 5580, "conversation": 5779, "4th": 1886, "Hyde": 5962, "hence": 3526, "bulky": 1832, "*": 635, "urgent": 5471, "BLAZING": 5316, "Sashimi": 7521, "coloful": 4890, "Accordingly": 3859, "Flushing": 7128, "prixe": 6332, "BIOS": 436, "Voss": 7315, "accent": 1419, "priority": 3077, "their": 515, "1500": 2734, "650": 4010, "Logitech": 2793, "Fits": 5507, "STILL": 8044, "boil": 4243, "muggy": 6190, "165.00": 4626, "Baluchi": 7129, "shelf": 1655, "Trader": 8162, "Itunes": 3290, "diminish": 4136, "Ky": 2766, "Margaritas": 8182, "astounded": 5088, "institution": 8477, "BLUE": 4357, "commodity": 4946, "sorly": 3595, "isolation": 1763, "limiting": 1434, "Edition": 4247, "dynamo": 1015, "1.5": 877, "clip": 3460, "kimchee": 7619, "PhotoBooth": 4295, "afraid": 3792, "angle": 4942, "allergies": 6335, "After": 364, "bagel": 6098, "ahold": 4705, "which": 55, "=": 2203, "Ghetto": 6800, "who": 971, "Solution": 5485, "Unibody": 2696, "Games": 2241, "Macbooks": 1796, "Mercedes": 8440, "why": 501, "refreshing": 6131, "USPS": 2441, "High": 1397, "Kafta": 7921, "diagnostics": 2728, "Whose": 8398, "bulging": 3365, "chances": 5515, "please": 2580, "agreed": 4375, "longevity": 1105, "purely": 5029, "planning": 3605, "chicken": 5995, "debate": 5040, "rascally": 8510, "ear": 6567, "6000": 3800, "craziness": 3330, "operational": 1707, "combo": 7057, "piano": 8270, "local": 3413, "topple": 4943, "watching": 1016, "flirting": 7264, "998": 5327, "ones": 2006, "words": 4208, "bluray": 1367, "THE": 1268, "chips": 6111, "GPS": 4916, "Penny": 5215, "Quarters": 6804, "ITEM": 3477, "THe": 5686, "Pacific": 7984, "view": 2884, "buzzer": 8298, "available": 840, "inventive": 7289, "Thinking": 1826, "knowlede": 2345, "artsy": 7177, "kimchi": 7722, "closer": 6013, "closes": 6486, "superb": 5129, "favor": 1715, "closed": 3317, "tranferring": 4415, "frustrated": 730, "speed": 270, "pants": 1541, "ability": 4545, "Addicting": 8158, "opening": 709, "joy": 1671, "beverages": 7557, "garbanzo": 8009, "job": 2033, "joe": 7516, "Yakitori": 7090, "Firefox": 2635, "Ambiance": 5688, "LCD": 2609, "atleast": 7404, "safely": 5256, "Rolls": 3694, "THEN": 4204, "THEM": 1253, "Tristate": 5824, "wall": 3558, "DVD": 1642, "walk": 6887, "packaging": 4664, "Finally": 2039, "THEY": 2066, "table": 2222, "nigiri": 7133, "occured": 3583, "platform": 5321, "decent": 3229, "charts": 4380, "responds": 915, "grazie": 6251, "parmesean": 6395, "Southglen": 8451, "bbq": 7091, "nickel": 392, "ILife": 2850, "painted": 6990, "FREE": 837, "crappy": 4727, "'after": 8290, "Nvidia": 2729, "improved": 1220, "Navigation": 2670, "present": 1207, "chips-": 6979, "unlike": 2146, "utensils": 7911, "choices": 5125, "cursor": 3688, "stunning": 4331, "Taiwan": 6702, "MORE": 1173, "Noir": 6540, "webpages": 2038, "thus": 2875, "dual": 1429, "lightweight": 1420, "ave": 6624, "Friendly": 6587, "Hope": 4300, "Trout": 8197, "perhaps": 7102, "vintage": 5702, ".this": 5141, "waitresses": 7263, "luxurys": 4233, "member": 4706, "England": 6299, "tomatoey": 8022, "ince": 4784, "largest": 2986, "units": 5279, "gets": 1119, "tomatoes": 6079, "difficult": 3865, "substandard": 2905, "Third": 8449, "definately": 6988, "overcrowded": 6667, "student": 3401, "purcased": 3609, "'ll": 720, "MacMinis": 5547, "arse": 3315, "antipasti": 6964, "fighting": 1898, "YEARS": 4378, "Moral": 3114, "ARE": 1261, "english": 1645, "breaker": 5437, "HAVING": 2715, "lightbulb": 3622, "load": 1156, "routinely": 8017, "rocket": 5381, "camed": 1485, "batteries": 1858, "rocked": 2452, "lettuce": 6138, "bgel": 7123, "toilets": 8435, "anykind": 3355, "Far": 5418, "supply": 1271, "sky": 3883, "capabilities": 2817, "other": 67, "Fan": 1602, "Starbucks": 4293, "usage": 3714, "unprecedented": 2931, "identical": 1290, "Salad": 6070, "Chuwam": 8145, "T": 1569, "facial": 3765, "500GB": 3993, "press": 2508, "Ethernet": 5461, "hollow": 4656, "incredibly": 666, "helpful": 624, "Dealing": 4473, "Within": 1783, "loses": 4845, "Foods": 8174, "LA..": 7227, "exceed": 2123, "because": 14, "smoothly": 1048, "Sun": 8416, "scared": 6088, "searching": 3964, "Underground": 7498, "leaf": 5622, "leap": 5085, "Disney": 6354, "Chrismas": 4686, "patiently": 3344, "Harddrive": 5173, "handedly": 6939, "commputer": 5097, "pasta": 6160, "stay": 292, "paste": 3760, "Kendall": 6194, "rare": 659, "carried": 4365, "extension": 2355, "getting": 322, "spilled": 1641, "shipping": 788, "Zero": 6374, "swear": 3481, "sweat": 6901, "Really": 1382, "warranty": 480, "own": 1592, "Shellfish": 8365, "Suffice": 1621, "headphone": 3421, "weather": 3465, "champ": 5443, "chams": 3607, "significantly": 5043, "2.53": 3881, "artifacts": 8296, "transfer": 2623, "challenged": 1601, "apps": 1659, "kidding": 4416, "intention": 1862, "incurred": 1296, "powdered": 7708, "shank": 6881, "volume": 1157, "mailed": 2589, "Consumer": 2806, "made": 957, "temp": 2548, "whether": 4476, "Tea": 7888, "yorkie": 7052, "record": 2253, "below": 4770, "ANOTHER-": 4753, "cake": 5788, "demonstrate": 4731, "horrific": 6715, "inadequate": 4051, "dearth": 6743, "DOUBT": 5991, "Vancouver": 1646, "goodness": 5083, "ew": 6883, "improving": 3117, "incredible": 271, "boot": 360, "book": 1589, "Five": 7582, "sick": 7448, "smeary": 4875, "clicks": 3283, "contacting": 4922, "EVENTUALLY": 3348, "junk": 2978, "kinds": 4296, "shredded": 5805, "june": 4194, "COMPLAINT": 6764, "kinda": 510, "iwork": 4763, "Mushi": 8146, "BEFORE": 4643, "priced": 2130, "multi-": 883, "upwards": 4283, "Garbage": 7646, "occassionaly": 3667, "tomoe": 8208}
